# Supplementary material for: Assessing biological and technological variability in protein levels measured in pre-diagnostic plasma samples of women with breast cancer
Source: Biomark Res. 2017 Oct 17;5:30. doi: 10.1186/s40364-017-0110-y (PMC5645980; doi:10.1186/s40364-017-0110-y)
Supplement: Supplementary file 2 — Measured Protein Levels Across LC-MS/MS, Olink, and Myriad-RBM platforms. (XLSX 98 kb) [file 40364_2017_110_MOESM2_ESM.xlsx]

## Sheet: LCMSMS
Gene Name	Sister1ProtProph_H2L.Mean	Sister2ProtProph_H2L.Mean	Sister3ProtProph_H2L.Mean	Sister4ProtProph_H2L.Mean	Sister5ProtProph_H2L.Mean	Sister6ProtProph_H2L.Mean	Sister7ProtProph_H2L.Mean	Sister8ProtProph_H2L.Mean	Sister9ProtProph_H2L.Mean	Sister10ProtProph_H2L.Mean
PDLIM1	4.63	0.86	0.48	0.67	2.15	0.6	2.45	1.46	4.47	0.84
MASP2	0.86	NA	0.93	1.09	NA	0.97	1.64	NA	NA	1.24
CLIC1	2.2	1.28	0.47	1.06	1.51	0.86	2.66	2.35	4.37	1.63
CHL1	NA	0.71	NA	0.71	NA	1.11	0.83	NA	0.89	1.2
RNASET2	NA	NA	NA	NA	NA	NA	NA	NA	NA	1.29
ARPC1B	NA	1.28	NA	NA	NA	NA	NA	NA	NA	NA
CD5L	0.71	1.67	0.48	1.21	0.68	0.62	1.18	1.17	0.89	1.41
FCGR3B	0.81	NA	NA	NA	NA	NA	1.18	0.82	NA	NA
FCN3	NA	1.31	1.21	0.89	1.08	1.06	NA	0.85	NA	3.93
ATRN	0.66	1.2	0.75	1.25	1	1.01	0.89	0.99	1.03	0.93
APOM	2.73	NA	NA	1.71	NA	NA	0.82	NA	2.98	0.79
H6PD	NA	NA	NA	NA	NA	1.34	NA	NA	NA	NA
SOD1	1.66	1.2	0.53	1.36	0.83	0.89	1.71	2.06	1.28	1.31
PNP	NA	1.58	NA	1.21	NA	NA	NA	NA	NA	1.27
PGK1	NA	1.49	0.37	1.8	0.87	1.41	3.6	1.93	3.19	1
C1R	0.88	1.19	0.64	1.11	0.76	0.95	0.63	0.86	0.98	1.09
F10	0.89	1.11	0.67	1.31	0.76	0.95	1.12	0.9	1.11	0.95
CFD	6.99	0.98	1.05	0.72	0.79	1.36	0.78	0.97	0.71	1.11
F12	0.76	1.12	0.5	2.39	0.96	1.27	1.35	1.12	0.55	0.69
SERPINC1	0.95	1.1	0.88	1.11	1.19	0.9	0.8	0.98	0.86	1.21
AGT	NA	1.38	NA	NA	NA	NA	NA	NA	NA	NA
C3	0.95	1.27	0.37	1.03	0.94	1.34	0.98	0.71	0.88	0.96
C5	1.12	1.02	0.62	0.76	1.01	0.81	0.73	0.77	1	0.94
TIMP1	NA	NA	0.77	0.97	NA	0.98	1.11	0.88	NA	1.02
CST3	1.32	NA	0.96	NA	NA	1.61	0.74	0.83	0.86	1.04
IGF2	0.94	1.16	0.94	1.2	0.79	0.92	0.82	0.93	1.05	1
IGJ	0.78	1.85	0.49	1.11	0.78	0.4	0.9	0.79	0.65	1.3
IGHM	0.74	1.81	0.48	0.68	0.61	0.49	0.93	0.79	0.66	1.04
IGHA1	2	0.8	1	0.48	1.31	0.31	1.2	0.5	0.8	0.8
IGHA2	1.56	NA	1.02	0.56	1.23	0.37	1.62	0.49	0.99	1.04
COL1A1	0.81	NA	NA	NA	NA	NA	NA	NA	NA	1.8
APOA2	0.37	1.79	0.61	3.12	0.49	2.2	1.13	3.72	3.57	1.46
FGA	0.72	1.73	0.88	1.94	1.25	1.31	1.96	1.53	1.66	0.96
FGB	0.4	NA	0.51	NA	NA	NA	NA	0.34	NA	0.54
FGG	2.03	NA	NA	NA	1.33	NA	1.09	1.85	1.16	0.68
C1QA	0.98	NA	NA	NA	NA	NA	0.65	1.19	1.18	1.23
C1QB	0.77	0.64	0.79	1.42	1.07	0.78	0.6	1.26	1.24	1.36
C1QC	1.03	0.68	NA	NA	NA	0.94	0.54	0.14	0.15	0.21
APOH	1.03	0.89	0.78	1.06	0.87	1.09	0.87	0.92	0.83	0.85
LRG1	1.37	1.1	1.16	0.87	1.1	0.75	1.01	0.73	1.03	1.1
RBP4	0.63	1.09	0.92	1.16	0.98	1.27	1.12	1.01	1.12	0.9
AMBP	2.41	1.07	1.2	1.12	1.04	1.28	0.83	0.92	0.93	1
ORM1	1.19	0.79	0.81	1.2	0.71	0.98	1.07	1.11	1.36	0.99
TTR	NA	0.96	0.79	7.01	1.16	0.92	NA	0.97	0.68	0.74
PPBP	1.95	0.9	0.35	1.49	1.29	0.54	2.8	1.55	3.61	1.07
TFRC	0.82	NA	NA	NA	NA	NA	0.87	NA	0.74	1.27
TF	1.32	0.87	0.7	0.95	1.01	1.18	0.95	1.32	0.65	1.06
HPX	0.94	1.2	0.86	1.07	0.87	1.06	0.88	0.8	0.95	1.21
ANG	0.96	NA	NA	NA	NA	NA	NA	1.38	1.18	0.95
KLKB1	0.86	1.18	0.67	1.09	0.89	0.89	0.76	0.98	0.96	1.14
VTN	1.05	1.46	0.84	2.27	1.03	1.32	1.24	1.05	1.16	1
CAT	0.66	1.45	0.5	1.69	NA	1.98	NA	1.21	1.19	2.05
PROC	0.93	0.89	0.51	5.27	1.03	1.09	0.82	1.34	0.94	0.82
ANXA1	0.34	1.75	0.47	2.82	0.49	6.86	7.94	4.24	5.27	1.74
LCAT	1.43	1.11	0.53	0.99	0.89	1.11	1.12	2.14	3.14	1.31
HRG	3.6	0.81	0.33	1.85	1.59	0.83	0.65	1.01	1.08	0.6
IGM	0.72	1.76	0.49	0.65	0.61	0.5	0.9	0.75	0.61	0.96
VWF	NA	NA	NA	NA	0.69	NA	0.75	NA	0.73	2.5
GAPDH	1.73	2.2	0.37	2.23	NA	1.41	2.16	2.3	6.5	0.82
IGF1	0.94	0.66	1.13	0.42	1.26	0.66	1.34	1.07	NA	0.96
APOD	1.36	0.6	0.41	1.12	0.7	0.58	0.85	2	1.87	0.79
S100A8	10.38	NA	NA	NA	NA	NA	3.18	1.95	NA	1.5
ICAM1	NA	1.38	0.86	2.03	NA	0.83	NA	NA	NA	NA
BCHE	1.1	1.25	0.84	1.23	0.92	1.1	0.71	1.08	1.12	1.36
C8A	2.81	0.87	0.92	0.83	1.16	0.92	0.79	0.85	0.77	0.96
C8B	2.45	0.84	0.81	0.84	1.07	0.94	0.78	0.83	0.73	1.01
GP1BA	0.7	0.89	NA	NA	NA	NA	1.31	1.03	0.97	0.98
C8G	1.17	0.81	0.9	0.96	1.02	0.92	0.81	0.85	0.85	0.98
SERPINA6	NA	0.9	NA	0.41	NA	NA	NA	NA	NA	NA
MMP2	0.73	1.05	NA	NA	NA	NA	1.26	0.81	0.89	0.67
SOD3	13.28	0.87	1.97	0.6	0.98	6.26	3.14	NA	2.6	2.96
ITGA2B	NA	NA	NA	NA	NA	NA	NA	0.58	NA	0.8
LPA	1.38	1.51	4.64	0.22	NA	0.62	1.31	0.26	0.38	1.09
PLEK	2.08	0.55	0.41	NA	NA	0.45	NA	1.38	2.07	0.61
CD14	1.76	0.83	1.13	1.36	0.95	0.92	1.16	0.91	0.79	1.24
F7	0.55	NA	0.45	NA	NA	NA	0.57	0.84	0.38	0.48
DBH	0.3	1.09	0.99	1.84	0.64	0.99	0.72	0.84	0.63	1.66
GSTP1	0.6	NA	NA	1.17	NA	NA	5.49	2.72	2.5	0.8
SPARC	1.33	0.89	NA	NA	NA	NA	0.82	1.05	NA	1.11
C1S	2.04	1.17	0.81	1.1	0.79	0.88	0.47	0.92	1.11	1
SRGN	0.6	NA	NA	NA	NA	NA	NA	4.46	NA	NA
RNASE2	1.12	1.06	0.45	NA	NA	NA	4.83	NA	NA	NA
C7	1.14	0.99	0.95	0.89	1.19	0.94	0.96	0.86	0.7	1.1
CHGA	NA	NA	NA	NA	NA	2.51	NA	NA	NA	NA
MBL2	0.56	0.39	1.97	NA	NA	1.52	NA	0.71	0.68	1.2
FGFR1	1.2	0.93	NA	NA	0.96	NA	0.86	0.89	0.7	1.17
ANXA3	NA	1.17	0.43	2.36	NA	2.97	8.28	NA	6.35	NA
RNH1	NA	NA	NA	NA	NA	NA	NA	NA	NA	1.81
ICAM2	0.53	NA	NA	NA	NA	0.47	1.29	0.55	0.55	0.68
C6	2.86	1.02	0.83	0.73	1.1	0.85	0.84	0.79	0.92	1.04
CD59	1.05	NA	0.85	NA	NA	NA	NA	1	0.88	0.94
SELL	0.96	0.88	0.79	1.05	1.02	0.9	0.78	0.89	0.98	0.92
PRKCSH	NA	NA	NA	NA	NA	NA	NA	2.28	NA	NA
TIMP2	NA	0.84	1.07	0.96	NA	1.1	1.14	NA	1.05	1.21
IGFBP3	0.96	0.96	0.83	1.59	0.77	0.98	1.05	0.95	1.01	0.95
IGFBP2	1.25	0.93	3.06	0.67	3.45	0.79	0.74	1.11	0.47	1.91
LBP	1.1	NA	NA	NA	NA	NA	NA	NA	1.02	NA
VCAM1	0.89	NA	NA	NA	NA	NA	1.69	0.7	4.17	1.33
ORM2	NA	NA	0.79	7.44	NA	1.36	NA	1.13	NA	0.72
C4BPB	1.21	1.32	0.89	0.88	0.85	0.91	0.63	0.85	0.99	1.24
CSRP1	NA	NA	0.44	NA	NA	NA	1.37	2.12	NA	0.8
GPX3	0.83	NA	NA	0.93	0.92	0.73	1	1.1	0.94	0.8
IGFBP4	0.96	0.86	0.82	1.06	0.76	1.21	1.08	0.89	0.88	1.15
CPN2	0.79	1.32	0.74	1.36	1.23	1.03	0.66	2.55	0.91	0.8
PTPRG	NA	NA	NA	NA	NA	1.08	NA	NA	NA	NA
IGFBP6	1.06	0.77	1.39	0.37	0.85	NA	NA	1.05	0.8	NA
IGFBP5	1.36	0.68	0.97	0.87	0.9	1.01	1.64	1.65	2.72	1.09
AZGP1	1.42	0.62	1.02	1.01	1.21	1.03	0.99	0.97	0.84	1
FKBP2	NA	NA	NA	NA	NA	0.72	NA	NA	NA	NA
PON1	0.82	1.44	0.27	2.73	0.77	2.08	1.53	1.13	2.35	1.2
CALR	2.94	NA	NA	NA	NA	NA	NA	1.74	0.93	1.07
CFP	1.36	1.05	0.81	0.69	0.85	1.11	0.71	0.83	1.09	1
SERPINA4	0.29	NA	0.64	NA	NA	NA	NA	NA	0.84	NA
PRDX6	1.93	NA	NA	NA	NA	0.63	2.16	2.08	2.33	1
PEBP1	1.04	1.22	0.4	NA	1.17	1.2	2.16	2.27	2.04	0.79
PDIA3	NA	NA	NA	NA	NA	NA	2.11	NA	NA	NA
CORO1A	NA	1.51	0.35	NA	NA	1.27	NA	NA	8.65	NA
GDI1	NA	NA	NA	NA	NA	NA	NA	2.85	NA	1.45
RNASE4	1.25	1.05	0.49	0.45	NA	NA	1.4	1.05	1.09	1.17
IGFALS	0.86	1.08	0.84	0.99	0.98	0.88	1.03	1.11	0.97	0.83
CFHR2	0.86	1.06	1.12	1.05	1.18	1.3	0.85	1.03	1.13	1.33
TAGLN2	3.47	0.91	0.47	0.92	NA	0.66	1.35	2.11	NA	0.75
COL18A1	NA	0.99	1.16	1.71	NA	1.1	NA	NA	NA	NA
GP5	0.91	0.85	0.61	2.01	1.31	0.94	2.25	1.55	1.48	1.49
MDH1	1.47	NA	NA	NA	NA	NA	NA	NA	NA	NA
BTD	0.84	NA	NA	NA	0.93	1.47	1.19	0.93	0.89	0.78
AFM	0.96	1.2	0.69	1.23	0.8	1.23	0.94	0.84	1.2	0.76
CAPZB	NA	1.38	NA	NA	NA	0.84	7.06	1.37	NA	NA
SEPP1	0.75	NA	1.77	4.23	1.04	0.88	0.52	0.82	0.61	0.97
VASP	2.44	2.12	0.69	NA	NA	0.72	1.91	1.7	6.19	1.23
CRISP3	0.64	NA	0.73	NA	NA	0.9	0.88	1.14	1.03	1
CACNA2D1	1.01	1.24	1.04	0.91	NA	1.15	1.27	NA	0.88	1.14
INHBC	0.86	NA	0.79	NA	NA	NA	NA	0.83	0.3	0.89
MANF	NA	NA	NA	NA	NA	NA	NA	0.89	NA	0.38
DEFA1	0.78	NA	NA	NA	NA	NA	0.91	NA	0.84	0.67
ACTR3	2.12	NA	NA	NA	NA	1.08	2.21	0.74	0.55	0.36
LYZ	1.13	1	0.4	1	NA	1.04	0.54	0.88	0.84	1.26
B2M	1.4	1.12	1.2	0.93	0.99	1.17	0.92	0.93	1.06	1.74
GPLD1	0.61	NA	NA	NA	NA	NA	1.69	0.94	1.82	NA
HSPG2	NA	0.51	1.36	0.93	NA	NA	1.08	NA	NA	23.13
CAP1	3.35	NA	0.53	NA	2.13	NA	NA	NA	2.43	1.45
ITIH3	2.2	NA	NA	NA	1.1	NA	NA	NA	NA	NA
LGALS3BP	1.01	1.29	0.46	0.85	0.97	0.73	NA	1.01	1.22	2.53
DSC1	1.54	0.53	NA	NA	NA	NA	1.14	NA	NA	NA
BST1	2.16	NA	1	NA	NA	0.64	NA	NA	1.69	1.06
SPP2	NA	1.22	0.66	1.15	1.94	0.78	0.49	0.74	NA	0.97
APOF	1.62	NA	0.82	NA	NA	NA	0.58	NA	NA	NA
SPARCL1	NA	1.02	1.35	0.86	NA	1	1	0.76	NA	NA
HABP2	0.8	1.26	0.98	1.26	0.87	0.89	0.89	1.53	1.01	1.04
PCOLCE	NA	NA	NA	NA	NA	NA	3.17	NA	0.84	1.46
PCBP1	2.68	NA	NA	NA	NA	NA	NA	0.99	3	0.84
TGFBI	1.25	1.14	NA	NA	0.39	0.89	1.35	0.94	0.76	0.83
CST6	NA	1.03	NA	NA	NA	0.87	0.81	1.02	0.71	1.12
ADIPOQ	NA	0.6	NA	NA	NA	NA	NA	NA	NA	NA
IGFBP7	1.1	0.97	1.13	2.42	NA	0.9	0.72	NA	0.79	1.32
INF2	NA	NA	NA	NA	NA	NA	NA	NA	NA	1.31
VASN	NA	NA	NA	NA	NA	0.57	NA	NA	NA	NA
PI16	NA	NA	1.22	1.49	NA	1.24	NA	NA	NA	1.47
ABI3BP	NA	1.07	1.04	NA	NA	0.7	NA	NA	NA	0.94
FERMT3	1.38	NA	NA	NA	NA	NA	NA	0.78	NA	1.23
MUC16	0.21	NA	NA	0.65	NA	NA	NA	NA	NA	NA
CFHR4	NA	NA	0.81	0.8	NA	NA	0.55	0.83	1.12	0.88
CNDP1	0.37	0.72	NA	NA	NA	0.64	NA	NA	NA	1.94
PARK7	2.6	NA	0.52	NA	NA	NA	3.47	2.27	2.22	1.07
ATF6B	0.79	1.95	NA	NA	0.62	0.96	1.5	NA	0.75	0.52
RARRES2	NA	1.08	NA	NA	NA	NA	NA	NA	2.08	1.33
COLEC11	0.95	1.3	NA	NA	NA	NA	0.86	0.58	0.54	0.94
CFHR5	0.75	0.95	0.73	NA	0.77	1.4	0.67	0.68	0.85	1.5
SH3BGRL3	NA	2.36	1.12	2.08	NA	1.28	NA	2.46	NA	1.65
IL1RAP	NA	NA	NA	NA	NA	NA	NA	1.13	NA	NA
CD93	NA	NA	NA	NA	NA	0.98	0.17	0.18	0.41	0.41
B3GNT2	0.89	NA	NA	NA	NA	NA	0.98	NA	NA	1.07
EHD3	4.31	NA	NA	NA	NA	NA	NA	NA	NA	NA
C1RL	NA	1.42	1.04	NA	1.11	0.9	NA	0.79	NA	NA
ABRACL	NA	1.15	0.54	1.16	1.4	0.69	2.99	2.24	4.51	0.97
BIN2	5.42	NA	NA	NA	NA	NA	NA	NA	NA	NA
MARCO	1.51	1.94	0.63	NA	NA	NA	0.88	NA	1.69	1.21
GNPTG	NA	NA	NA	NA	NA	NA	0.46	0.68	NA	NA
MINPP1	NA	NA	NA	NA	NA	NA	NA	NA	NA	1.18
HYOU1	NA	NA	NA	0.31	NA	0.16	0.53	NA	0.09	NA
ANGPTL3	1.85	NA	NA	NA	NA	NA	0.77	0.78	0.84	NA
FCGBP	0.64	2.48	1.52	NA	NA	NA	1.55	42.51	3.09	1.04
HPX	0.94	NA	0.89	NA	0.82	1.32	2.06	0.81	0.91	1.02
TUBA1B	NA	NA	NA	NA	NA	NA	NA	NA	NA	1.05
TUBA4A	NA	NA	NA	NA	NA	NA	NA	NA	NA	1.05
ACTG1	NA	NA	NA	NA	NA	NA	2.65	1.94	NA	1.06
ACTC1	0.4	0.49	0.12	0.41	1.08	0.41	NA	0.48	NA	0.26
ACTBL2	NA	NA	NA	NA	NA	NA	NA	0.76	NA	NA
POTEE	NA	1.64	NA	0.99	NA	0.8	NA	2	NA	1.1
ACTG2	0.4	0.49	0.12	0.41	1.08	NA	NA	0.48	NA	0.26
ACTG2	0.4	0.49	0.12	0.41	1.08	NA	NA	0.48	NA	0.26
IGLL5	0.94	1.47	0.74	0.68	0.79	0.34	1.32	0.69	0.68	0.87
IGLC2	0.94	1.47	0.74	0.68	0.79	0.34	1.32	0.69	0.68	0.87
IGLC7	NA	1.59	NA	1.27	NA	0.29	0.24	NA	NA	NA
QSOX1	NA	NA	NA	NA	NA	NA	NA	0.99	NA	NA
SLC9A3R1	NA	NA	NA	NA	NA	NA	NA	3.27	NA	0.65
GMFG	NA	NA	NA	NA	NA	1.32	NA	1.94	NA	NA
NME2P1	NA	NA	NA	1.05	NA	0.77	NA	1.89	NA	NA
NME1	NA	NA	NA	1.05	NA	NA	NA	1.89	NA	NA
NME2	NA	NA	NA	1.05	NA	NA	NA	NA	NA	NA
CP	0.76	1.99	0.9	1.03	0.94	0.76	0.96	0.81	1.05	1.32
F13A1	0.89	NA	NA	1.19	NA	NA	0.44	0.42	0.44	0.6
EPB42	NA	NA	NA	NA	NA	NA	0.75	0.29	NA	NA
F2	1.78	1.12	0.5	1.19	0.97	1.18	1.29	1.31	1.04	0.92
HP	1.04	NA	0.68	NA	NA	1.57	0.65	0.85	1.3	1.02
HP	NA	NA	NA	1.1	0.91	NA	NA	NA	NA	NA
HPR	1.02	1.67	0.6	1.1	NA	2.14	1.46	0.71	NA	NA
F9	0.8	1.16	1.14	3.29	2.26	2.01	1.16	0.81	0.66	0.88
PLG	0.82	1.1	0.42	0.73	1.07	0.91	1.33	0.86	1.12	0.98
SERPINA1	0.68	NA	NA	NA	NA	NA	7.86	0.5	NA	NA
SERPINA3	1.03	0.88	0.83	0.97	0.94	1	0.85	0.93	0.88	1.04
KNG1	1.03	1.04	0.95	1.03	0.89	0.87	1.4	0.9	1.07	0.98
KNG1	1.03	1.04	0.95	1.03	0.89	0.87	1.41	0.9	NA	NA
IGKV1-33	NA	NA	NA	0.33	NA	0.38	NA	NA	NA	NA
IGKV2D-28	0.43	1.79	0.41	1.11	0.54	0.48	1.21	0.73	0.65	1.04
IGKV2D-40	NA	NA	NA	NA	NA	0.55	NA	NA	NA	NA
IGKV3-20	NA	NA	NA	NA	NA	NA	NA	0.68	NA	NA
IGLV3-19	1.25	NA	NA	NA	NA	NA	0.59	0.83	0.73	0.72
IGHV3-13	0.8	1.45	NA	1.03	NA	NA	NA	0.86	NA	0.7
IGHV3-7	0.8	1.45	NA	1.03	NA	0.3	1.14	0.86	NA	0.7
IGHV3-74	0.8	NA	NA	1.03	NA	0.3	1.14	0.86	NA	0.7
IGHV3-53	NA	1.45	NA	NA	NA	NA	NA	NA	NA	NA
IGHV3OR16-9	0.77	NA	NA	NA	NA	0.66	1.13	NA	NA	NA
IGHG1	2.13	0.71	0.72	0.61	1.81	0.93	NA	1.16	NA	0.71
IGHG4	0.8	NA	NA	NA	NA	NA	NA	NA	NA	0.21
IGHG3	2.01	4.14	NA	NA	NA	NA	NA	0.87	NA	0.72
IGHG2	0.8	NA	NA	NA	NA	NA	NA	NA	NA	NA
HLA-C	0.94	8.93	NA	NA	1.1	NA	NA	NA	0.26	NA
HLA-C	NA	NA	NA	NA	NA	NA	NA	1.61	0.26	1.27
HLA-B	NA	NA	NA	NA	NA	NA	NA	1.61	NA	1.28
HLA-A	NA	NA	NA	NA	NA	NA	NA	NA	NA	1.24
HLA-B	NA	NA	NA	NA	NA	NA	NA	NA	NA	1.28
HLA-B	NA	NA	NA	NA	NA	NA	NA	NA	NA	1.27
HLA-B	0.94	8.93	NA	NA	NA	NA	NA	NA	NA	1.24
HLA-C	0.94	NA	NA	NA	NA	NA	NA	NA	0.26	NA
HLA-C	NA	NA	NA	NA	NA	NA	NA	NA	0.26	NA
APOE	2.09	0.67	NA	1.6	0.54	1.09	1.08	1.87	2.58	1
C9	2.73	1.03	1.05	0.36	1.24	0.91	0.62	0.84	0.99	1.31
FN1	1.13	0.94	0.49	1.39	1.04	1.39	0.61	0.9	0.92	1.85
FN1	1.13	0.94	0.49	1.39	1.04	1.39	0.61	0.9	0.92	1.85
FN1	1.13	0.94	0.49	1.39	1.04	1.39	0.61	0.9	0.92	1.85
FN1	1.13	0.94	0.49	1.39	1.04	1.39	0.61	0.9	0.92	1.85
FN1	1.13	0.94	0.49	1.39	1.04	1.39	0.61	0.9	0.92	1.85
FN1	1.13	0.94	0.49	1.39	1.04	1.39	0.61	0.9	0.92	1.85
FN1	1.14	0.98	0.47	1.46	1.06	1.4	0.63	0.9	0.93	1.83
FN1	1.14	0.97	0.47	1.5	1.06	1.43	0.62	0.91	0.93	1.82
FN1	1.14	0.98	0.47	1.46	1.06	1.4	0.63	0.9	0.93	1.83
FN1	1.14	0.98	0.49	1.4	1.04	1.39	0.61	0.9	0.92	1.85
FN1	1.13	0.94	0.49	1.39	1.04	1.39	0.61	0.9	0.92	1.85
AHSG	1.01	1.2	0.73	1.42	1.02	1.07	0.96	0.99	1.04	1.17
GC	0.79	0.99	0.89	1.12	0.99	0.89	1.07	0.8	0.89	1.04
GC	NA	NA	NA	NA	NA	NA	NA	0.81	NA	NA
PF4	5.36	1.19	0.45	0.97	2.47	0.56	2.23	NA	5.99	0.99
PF4V1	5.07	1.06	NA	NA	NA	NA	2.18	NA	5.59	NA
F11	NA	0.42	0.49	NA	NA	0.93	NA	NA	NA	1.16
F11	NA	NA	NA	0.7	1.36	NA	NA	0.74	0.9	NA
C4BPA	1.18	1.3	0.85	0.81	0.84	0.89	0.66	0.85	1.01	1.25
ALDOA	11.33	1.7	0.71	1.26	NA	0.95	NA	1.8	NA	NA
APOB	2.98	0.8	0.44	2.92	0.83	1.13	0.36	1.36	0.54	1.2
IGLV2-11	0.68	NA	0.76	NA	NA	0.24	NA	NA	NA	NA
A1BG	2.1	1.18	0.79	1.18	0.9	1.07	0.8	0.81	0.97	1.01
A1BG	2.1	1.18	0.79	1.18	0.9	1.07	0.8	0.81	0.97	1.01
SHBG	0.27	0.99	2.18	0.5	4.67	0.61	0.68	1.4	0.69	1.41
SERPING1	1.06	0.83	0.71	NA	0.9	1.07	0.92	0.94	0.91	1.02
CFI	1.44	1.08	0.7	1.18	0.86	1	0.74	0.75	1.13	1.17
F13B	0.97	0.8	0.9	1.11	1.06	0.98	1.04	0.75	0.84	1.01
CLEC3B	1.14	0.82	0.89	0.88	0.86	0.9	0.88	0.82	0.79	0.82
SERPIND1	1.28	1.07	0.99	0.91	0.96	0.96	1.22	0.96	1.04	0.72
GSN	1.39	0.78	NA	0.98	1.02	1	1.09	0.96	0.82	1.16
GSN	1.39	NA	0.88	NA	NA	NA	1.09	0.96	0.82	NA
ENO1	0.92	1.53	0.27	1.59	1.07	1.33	1.29	NA	NA	0.73
ENO1	NA	NA	NA	1.59	NA	NA	NA	NA	NA	NA
LDHB	1.42	NA	NA	NA	1.94	0.74	1.88	1.73	1.81	1.14
LDHA	NA	NA	NA	NA	NA	NA	NA	NA	1.81	1.14
LDHC	NA	NA	NA	NA	NA	NA	1.88	NA	1.81	NA
PROS1	1.13	1.2	0.78	0.91	0.78	0.93	0.76	0.87	0.88	0.9
PFN1	3.66	NA	NA	NA	NA	1.07	3.59	2.07	6.1	0.87
THBS1	NA	NA	NA	NA	NA	0.72	6.38	4.95	NA	1.6
CFH	1.2	1.12	0.78	0.74	1.03	1.06	0.98	0.78	1.09	0.98
CFHR3	1.42	0.92	0.91	1.31	NA	1.11	1.87	NA	1.03	NA
SERPINF2	1.04	1.19	NA	1.08	0.99	0.88	0.77	0.99	0.91	1.17
SERPINF2	NA	NA	0.88	NA	NA	NA	NA	NA	NA	NA
C4B	2.5	1.02	1.29	0.64	1.26	1.04	0.81	1.31	1.4	1.23
C4A	2.49	1.02	1.28	0.64	1.25	1.04	0.81	1.31	1.4	1.23
CLU	0.79	NA	NA	2.2	0.88	0.93	0.64	0.84	NA	1.07
CLU	NA	NA	NA	2.2	NA	NA	NA	NA	NA	NA
CLU	NA	0.96	0.82	2.2	NA	NA	NA	NA	1.14	NA
HSPA8	NA	NA	NA	10.62	NA	NA	NA	NA	NA	NA
CETP	NA	NA	NA	NA	NA	NA	NA	NA	0.85	NA
CETP	1.98	NA	NA	NA	NA	NA	NA	NA	NA	NA
COL6A3	1.17	NA	1.3	NA	NA	NA	0.61	0.88	0.96	1.46
F5	0.76	NA	NA	0.91	0.81	NA	4.46	1.8	0.81	1.32
ACE	NA	NA	NA	NA	NA	NA	NA	NA	NA	3.29
LCP1	0.61	1.44	0.53	1.64	0.87	1.56	2.55	1.4	1.99	1.18
PLS3	NA	NA	NA	NA	NA	NA	NA	1.37	1.61	1.14
PKM	NA	1.06	0.53	0.92	NA	0.71	NA	1.15	NA	0.75
PKM	2.39	NA	NA	NA	1.28	NA	1.49	NA	0.7	NA
PKM	NA	NA	NA	NA	1.28	NA	NA	NA	NA	NA
HSP90B1	NA	NA	NA	NA	NA	0.91	NA	NA	NA	NA
CPN1	0.53	0.87	0.55	0.67	0.47	0.72	0.47	0.6	0.49	0.8
VCL	2.26	NA	NA	NA	0.35	0.48	1.46	1.07	0.22	0.75
ITIH2	1.53	0.98	0.81	0.77	0.97	0.89	0.8	0.93	0.93	0.78
ITIH1	2.94	1.08	0.95	1.02	1.16	1.04	1.03	1	1.09	0.95
PZP	1.91	1.32	NA	1.09	0.72	NA	1.48	NA	NA	1.14
A2M	NA	NA	NA	NA	NA	NA	1.9	NA	1.38	NA
FLNA	3.59	0.59	0.51	0.4	2.2	0.71	3.72	0.94	3.2	1.06
FLNC	2.76	NA	NA	NA	NA	NA	NA	NA	NA	0.73
TNXB	NA	2.91	NA	NA	NA	2.99	NA	NA	NA	NA
FBLN1	1.07	0.79	0.77	0.73	1.17	1.07	0.93	1.06	1.06	1.1
FBLN1	1.08	0.79	0.77	0.73	NA	1.07	0.93	1.06	1.06	1.1
CFL1	0.89	1.37	0.53	0.88	1.27	0.99	2.66	2.18	1.52	2.27
MSN	NA	NA	NA	NA	NA	NA	NA	NA	3.62	NA
MST1	0.6	2.17	0.34	1.38	1.59	1.36	0.74	1.07	0.62	0.83
GRN	NA	NA	NA	1.05	NA	NA	1.54	1.48	0.83	1.25
GRN	NA	NA	0.69	NA	NA	NA	NA	NA	NA	NA
PRDX5	NA	NA	0.35	NA	NA	NA	5.26	NA	NA	NA
PRDX5	NA	NA	0.35	NA	NA	NA	NA	NA	NA	NA
PRDX2	NA	NA	NA	1.39	NA	NA	NA	NA	NA	NA
MYH9	NA	NA	NA	NA	NA	NA	NA	4.64	NA	NA
FLT4	0.99	NA	NA	NA	NA	NA	NA	NA	1.43	NA
FLT4	NA	NA	NA	NA	NA	NA	NA	1.05	1.86	NA
SERPINF1	1.61	0.98	0.92	1.27	0.76	1.03	1.24	0.87	0.93	1.04
MCAM	NA	NA	NA	NA	NA	1.22	0.39	1.11	0.72	NA
MASP1	1.69	1	1.18	1.06	1.15	0.76	1.13	0.96	1	1.03
MASP1	1.69	NA	1.09	1.03	NA	0.7	1.04	0.94	1.32	1.04
COMP	1.19	NA	NA	NA	NA	NA	NA	NA	NA	1.27
THBS4	1.25	NA	0.64	2.51	NA	NA	NA	1.06	2.39	1.07
COMP	NA	NA	0.48	2.16	NA	NA	1.37	0.71	0.77	NA
LUM	1.02	1.03	0.98	1.11	1.03	1.03	0.97	0.85	0.88	1.32
TPI1	0.76	1.37	0.44	0.98	0.81	1.02	2.19	1.83	3.41	NA
MYL6	3.58	0.93	NA	NA	NA	0.78	2.01	2.11	8.25	NA
MYL6B	NA	NA	NA	NA	NA	0.78	2.01	NA	NA	NA
DSTN	NA	NA	NA	NA	NA	NA	NA	0.47	NA	0.85
DSTN	NA	NA	0.39	NA	NA	NA	NA	NA	NA	NA
PPIA	4	1.27	0.78	1.42	NA	1.09	2.99	1.72	5.03	NA
PPIA	6.62	NA	NA	NA	NA	NA	2.99	1.82	NA	NA
FKBP1A	0.83	1.52	0.92	NA	NA	1.26	3.46	NA	3.22	1.32
YWHAZ	2.59	1.49	0.47	0.87	1.63	0.88	3.07	2.06	3.66	0.93
YWHAH	2.25	1.35	0.57	0.8	2.06	0.7	NA	2.07	NA	1.17
YWHAE	NA	NA	0.46	1.05	NA	NA	NA	NA	2.63	0.35
YWHAB	0.74	1.51	0.56	1.45	NA	1.37	4.73	2.09	2.89	NA
YWHAQ	1.75	NA	NA	NA	NA	5.15	1.02	3.22	NA	3.72
YWHAG	NA	1.61	0.46	NA	NA	0.86	NA	NA	NA	NA
HBB	0.48	1.54	0.35	5.05	0.51	2.17	12.96	7.46	5.07	1.23
HBA1	NA	1.42	NA	NA	NA	NA	NA	NA	NA	NA
SIRPA	1.04	1.15	NA	NA	NA	NA	NA	NA	NA	NA
SIRPB1	NA	NA	NA	NA	NA	NA	NA	NA	1.13	NA
GSTO1	1.86	NA	NA	NA	NA	NA	NA	NA	NA	NA
IGLV3-9	NA	NA	NA	NA	NA	NA	1.21	0.64	NA	NA
HGFAC	1.93	1.29	0.49	1.32	0.97	1.22	0.55	0.73	0.51	0.85
NEXN	NA	NA	NA	NA	NA	NA	NA	NA	0.99	NA
EFEMP1	1.07	NA	0.74	2.02	2.17	2.18	0.97	0.82	0.88	1.15
EFEMP1	NA	1.06	NA	NA	NA	NA	NA	NA	NA	NA
ILK	3.11	NA	NA	NA	NA	NA	NA	2.13	NA	0.85
ILK	NA	NA	NA	NA	NA	NA	9.33	NA	NA	NA
FHL1	NA	NA	0.96	NA	NA	NA	NA	NA	NA	NA
FHL1	NA	NA	0.37	NA	NA	NA	NA	NA	NA	NA
ALCAM	NA	1.04	0.86	NA	NA	0.86	NA	NA	NA	NA
ENPP2	0.73	1.03	1.06	0.98	0.85	1.06	NA	0.69	0.74	1.04
CTTN	3.82	NA	NA	NA	NA	NA	NA	NA	NA	NA
ITIH4	1.02	1.45	0.42	1.12	0.78	1.2	0.88	0.89	1.98	0.98
ITIH4	1.02	NA	0.42	1.12	NA	1.2	NA	0.89	1.98	0.98
ITIH4	NA	1.45	NA	NA	0.78	NA	0.88	NA	NA	NA
LASP1	1.89	NA	NA	NA	NA	NA	NA	NA	NA	NA
POSTN	NA	NA	4.67	0.85	2.54	NA	NA	NA	NA	NA
ZYX	1.05	NA	NA	NA	NA	NA	2.57	2.09	1.96	0.84
ECM1	1.12	0.81	0.95	0.99	1.17	0.84	0.68	0.73	0.79	1.09
ECM1	1.12	NA	NA	NA	NA	NA	NA	NA	NA	NA
ADAMTSL4	1.71	1.33	0.7	NA	1.12	NA	1.25	0.7	0.75	1.18
ADAMTSL4	NA	NA	NA	0.57	1.07	0.8	NA	NA	NA	NA
LILRA3	0.15	1.28	0.74	2.92	0.92	0.68	0.87	NA	NA	1.59
LILRA3	0.15	NA	NA	NA	0.92	NA	0.87	NA	1.32	NA
PCSK9	0.4	2.42	0.63	NA	0.79	NA	0.74	0.92	NA	1.4
TTN	NA	NA	NA	0.1	NA	NA	NA	NA	NA	0.07
TTN	NA	NA	NA	NA	NA	NA	0.21	NA	NA	0.07
TTN	NA	NA	NA	NA	NA	NA	0.21	NA	NA	NA
TTN	NA	NA	NA	NA	NA	0.09	0.21	0.03	NA	NA
PRG4	1.56	1.22	0.72	1.69	NA	1.4	0.92	2.76	1.14	1.31
PRG4	1.65	1.43	NA	1.44	0.46	1.59	NA	NA	NA	1.28
PRG4	NA	NA	NA	NA	0.36	NA	NA	NA	NA	NA
CPB2	0.86	1.04	NA	0.93	0.58	0.77	0.94	NA	0.9	0.7
PGLYRP2	1.84	1.04	0.85	1.04	1.17	0.95	0.78	0.97	0.72	0.97
FETUB	0.44	1.09	0.77	0.75	0.75	0.78	0.99	0.67	0.83	1.02
DBNL	2.24	NA	NA	NA	NA	NA	NA	NA	NA	NA
DBNL	NA	NA	NA	NA	NA	NA	2.71	NA	NA	NA
SERPINA10	1.08	NA	NA	0.87	NA	0.86	0.84	0.88	NA	NA
TLN1	4.85	1.09	0.31	0.79	2.77	0.61	2.87	1.04	2.58	1.05
TLN2	4.29	NA	NA	NA	NA	NA	NA	NA	NA	NA
IGLV3-10	0.95	2.68	NA	NA	NA	0.43	1.45	1.01	0.75	0.99
IGLV3-25	0.95	NA	NA	NA	NA	NA	1.45	1.01	0.75	0.99
IGKV3-11	1.23	1.59	0.43	1.57	0.64	0.31	1.13	0.61	0.92	0.94
CFB	2.32	1.28	0.64	0.84	1.09	0.84	0.95	0.83	1.04	1.15
C2	1.02	1.54	0.51	1.22	0.92	1.02	0.94	0.75	0.9	1.1
C2-1	1.01	NA	NA	NA	NA	NA	NA	NA	NA	NA
ISLR	NA	NA	NA	NA	NA	1.09	NA	NA	NA	NA
S100A6	NA	NA	NA	NA	NA	NA	5.06	3.19	3.45	1.94
TXN	0.93	1.97	0.78	1.09	NA	NA	3.65	2.06	1.45	NA
ACTN1	NA	NA	NA	NA	NA	NA	NA	1.05	NA	NA
LRP1	NA	NA	NA	NA	NA	NA	1.1	NA	NA	NA
LMAN2	NA	NA	0.81	1.21	NA	1.22	NA	NA	NA	NA
SH3BGRL2	NA	NA	NA	NA	NA	0.66	NA	2.65	NA	NA
PEPD	0.91	NA	NA	NA	NA	NA	1.25	NA	NA	NA
PTGES3	NA	1.72	0.49	NA	NA	1.44	NA	NA	NA	0.86
PTGES3	NA	NA	NA	NA	NA	NA	NA	NA	NA	0.86
PLXNB2	1.92	NA	NA	NA	NA	NA	NA	NA	NA	NA
ADAMDEC1	1.03	0.53	1.03	1.61	1.19	NA	0.91	NA	NA	0.66
STX7	NA	NA	NA	NA	NA	NA	NA	1.01	NA	NA
LTBP1	2.54	NA	0.84	NA	NA	NA	NA	NA	0.5	0.8
EHD1	1.6	NA	NA	NA	NA	NA	NA	NA	NA	NA
CD248	NA	NA	NA	NA	NA	NA	NA	NA	NA	1.43
DUSP3	NA	NA	NA	NA	NA	NA	NA	1.5	NA	NA
TWF2	1.77	NA	NA	NA	NA	NA	1.31	NA	NA	NA
CTSS	NA	NA	0.74	NA	NA	0.84	NA	NA	NA	NA
CNN2	NA	NA	NA	NA	NA	NA	NA	NA	NA	0.82
MIF	1.27	1.12	0.43	0.84	0.93	NA	5.17	2.37	NA	1.11
CFHR1	0.86	1.09	0.94	1.24	0.81	1.5	0.69	0.59	0.8	0.7
RTN4RL2	1.66	NA	NA	NA	NA	NA	0.85	0.62	1.35	1.18
CCL16	1.35	0.94	0.68	NA	0.81	1.37	NA	NA	1.25	0.9
CTGF	NA	NA	NA	NA	NA	NA	1.02	1.08	NA	1.76
CAMP	0.84	NA	1.58	4.54	NA	NA	2.14	4.98	3.41	2.4
SPINK5	NA	NA	NA	NA	NA	NA	NA	0.82	NA	1.13
SPINK5	NA	NA	NA	0.59	NA	0.95	NA	NA	NA	NA
SPINK5	1.17	NA	2.04	NA	NA	NA	1	NA	1.06	NA
LAMA5	NA	NA	NA	NA	NA	NA	NA	NA	NA	0.8
STIP1	NA	NA	NA	NA	NA	NA	0.61	1.59	NA	1.38
STIP1	NA	NA	0.51	NA	NA	NA	NA	NA	NA	1.38
DNM1L	NA	NA	NA	NA	NA	0.34	NA	1.5	NA	NA
CNST	NA	NA	NA	NA	NA	NA	NA	NA	NA	0.82
LIMS1	0.27	NA	NA	NA	NA	NA	NA	NA	NA	0.35
LIMS1	NA	NA	0.59	NA	NA	NA	NA	1.9	NA	NA
PTPN6	2.86	NA	NA	NA	NA	NA	NA	1.63	NA	NA
CAPZA1	NA	1.25	NA	NA	NA	NA	NA	NA	NA	NA
DAG1	NA	0.84	0.36	NA	NA	NA	NA	NA	NA	NA
GLIPR2	0.82	0.98	1.07	NA	NA	0.88	0.55	NA	0.74	NA
SPTBN1	NA	0.37	NA	0.11	NA	0.61	0.02	NA	NA	NA
GSR	3.56	NA	NA	NA	NA	NA	NA	NA	NA	NA
CORO1C	6.86	1.25	NA	NA	NA	NA	3.6	NA	2.52	0.85
MICAL3	NA	NA	NA	41.61	NA	NA	NA	NA	NA	10.72
RAN	NA	NA	NA	NA	NA	NA	NA	2.32	NA	NA
PRR14L	NA	NA	NA	0.54	NA	NA	NA	NA	NA	4.97
G6B	NA	NA	NA	NA	NA	NA	NA	NA	NA	0.74
FCGR3A	0.81	NA	NA	NA	NA	NA	1.18	0.82	NA	NA
SSC5D	2.39	7.27	NA	NA	NA	NA	0.27	0.67	0.73	1.5
PDLIM5	NA	NA	0.49	NA	NA	NA	NA	NA	NA	NA
S100A7	NA	NA	NA	NA	NA	NA	NA	NA	NA	1.13
TRIM37	NA	1.11	NA	NA	NA	NA	NA	NA	NA	17.49
IGFBP4	1.06	NA	NA	NA	NA	NA	1.24	1.32	NA	1.48
FRMD4B	NA	NA	NA	NA	0.59	NA	NA	NA	NA	NA
VPS13D	NA	NA	NA	NA	NA	5.11	NA	NA	NA	NA
VAPA	0.87	NA	NA	NA	NA	NA	1.01	NA	NA	NA
BRCA2	NA	NA	NA	NA	NA	NA	NA	1.4	NA	NA
HMGB1P1	NA	NA	NA	NA	NA	NA	1	NA	NA	NA
HECTD4	0.66	NA	NA	NA	NA	NA	NA	NA	NA	NA
HECTD4	0.09	NA	NA	NA	NA	NA	NA	NA	NA	NA
CACNA1H	0.35	0.91	NA	NA	0.85	NA	NA	NA	NA	0.67
FAM20C	NA	NA	NA	NA	NA	NA	NA	0.89	NA	NA
STXBP2	NA	NA	NA	NA	NA	NA	NA	1.36	NA	NA
LGALS1	NA	NA	NA	NA	0.71	1.14	NA	NA	NA	NA
CRHBP	NA	NA	NA	NA	NA	0.88	NA	NA	NA	1.81
PELP1	NA	NA	NA	NA	NA	NA	NA	NA	NA	0.03
C5orf42	NA	NA	NA	NA	NA	NA	NA	NA	NA	0.07
ARRB1	NA	NA	NA	NA	NA	NA	NA	2.34	NA	NA
CILP	NA	NA	NA	NA	NA	NA	NA	NA	NA	1.67
MYOM1	NA	NA	NA	NA	NA	NA	NA	NA	NA	0.68
LRP1B	0.11	NA	NA	NA	NA	0.28	NA	NA	0.25	0.03
ACAT1	NA	7.64	5.77	NA	NA	19.96	NA	14.9	NA	12.89
COL6A6	NA	NA	NA	NA	NA	NA	NA	NA	NA	0.08
COL6A6	NA	NA	NA	NA	NA	NA	NA	NA	NA	0.13
SLC15A2	NA	NA	NA	NA	NA	NA	NA	NA	NA	0.76
SLMAP	NA	NA	NA	NA	NA	NA	NA	NA	NA	0.05
SLMAP	NA	NA	NA	NA	NA	NA	NA	NA	NA	0.05
LYVE1	NA	NA	0.82	1.5	NA	1.97	NA	NA	0.72	NA
CD44	0.95	0.87	0.68	1.54	NA	1.24	1.59	0.73	0.65	NA
PSMD9	1.2	NA	1.1	NA	NA	NA	1.75	NA	2.11	NA
ATOX1	1.12	NA	NA	NA	NA	NA	NA	NA	3.59	NA
APOM	2.73	0.96	0.52	1.71	0.67	1.48	0.82	2.23	NA	NA
VNN1	0.62	NA	NA	5.26	0.73	NA	4.51	0.72	NA	NA
IGHV3-23	NA	0.85	NA	NA	NA	NA	1.08	1.64	NA	NA
SLPI	2.09	NA	NA	NA	NA	NA	NA	NA	NA	NA
CSTB	NA	NA	NA	3.21	NA	NA	3.49	NA	NA	NA
CHGB	NA	NA	NA	NA	NA	NA	NA	NA	0.31	NA
ASGR2	NA	1.42	1.58	NA	0.54	0.84	NA	NA	NA	NA
CTSL1	0.91	NA	NA	NA	NA	NA	NA	NA	NA	NA
RNASE1	1.17	NA	1.17	NA	NA	2.01	NA	NA	0.94	NA
ITGA5	1.03	NA	NA	NA	NA	NA	NA	NA	0.63	NA
GIP	1.3	0.8	NA	NA	NA	NA	NA	NA	NA	NA
ALDOC	11.09	1.7	0.71	1.26	NA	0.96	NA	2.22	NA	NA
CCL5	2.92	NA	NA	NA	NA	NA	NA	2.02	NA	NA
AKR1A1	NA	NA	NA	NA	NA	NA	3.19	NA	NA	NA
PI3	1.96	NA	NA	NA	NA	0.9	NA	NA	NA	NA
ANXA7	1.57	NA	NA	NA	NA	NA	NA	NA	NA	NA
CAST	0.42	0.43	0.71	NA	NA	NA	1.33	NA	NA	NA
HNRNPA2B1	0.31	1.71	NA	NA	NA	NA	NA	5.76	8.17	NA
PROZ	0.53	0.85	0.77	1.7	0.85	NA	3.17	1.85	2.05	NA
HMGB2	NA	NA	0.32	NA	NA	NA	1	NA	NA	NA
PTPRM	0.89	NA	NA	NA	NA	NA	0.22	NA	0.38	NA
BLVRB	0.56	NA	NA	NA	NA	NA	1.81	NA	NA	NA
S100A11	0.67	1.69	0.48	4.28	NA	7.81	7.31	2.93	1.91	NA
TALDO1	0.25	1.79	0.35	0.27	NA	1.5	6.02	2.42	4.16	NA
HINT1	0.9	NA	NA	NA	NA	1.48	NA	NA	NA	NA
PGD	0.61	1.57	NA	NA	NA	4.01	5.42	2.83	4.62	NA
ARHGDIB	2.35	1.39	0.46	2.17	NA	1.91	NA	2.77	5.95	NA
MTPN	5.23	0.44	0.52	NA	NA	0.65	NA	NA	NA	NA
TFF3	0.29	NA	NA	NA	NA	NA	NA	NA	NA	NA
LSAMP	1.02	NA	1.33	NA	NA	0.83	1.05	NA	NA	NA
FGL2	0.73	0.84	1.03	NA	0.69	0.85	1.03	NA	1.06	NA
DSC3	1.26	0.98	NA	0.16	1.03	NA	0.89	NA	1.22	NA
LRRFIP1	1.02	1.59	0.29	NA	NA	NA	2.59	NA	NA	NA
CD163	2.28	1.13	NA	NA	1.02	NA	NA	4.05	NA	NA
TREML1	3.06	0.81	0.46	4.3	NA	NA	2.7	2.09	NA	NA
TMPRSS6	0.91	NA	NA	NA	NA	NA	NA	NA	NA	NA
RNASE6	1.87	NA	0.85	NA	NA	NA	NA	NA	1.8	NA
HN1L	2.77	NA	NA	NA	NA	NA	NA	NA	NA	NA
PCYOX1	1.35	0.88	NA	NA	0.51	NA	NA	NA	NA	NA
TBCA	1.04	NA	NA	NA	NA	NA	4.08	2.22	NA	NA
FCN3	0.98	NA	NA	NA	NA	NA	1.09	NA	NA	NA
PAPLN	1.07	1.07	NA	NA	NA	NA	0.59	NA	NA	NA
PAPLN	NA	1.07	NA	NA	NA	NA	0.51	NA	NA	NA
PGK1	1.29	NA	NA	NA	NA	NA	NA	NA	NA	NA
HLA-G	NA	0.03	NA	NA	0.07	NA	NA	NA	NA	NA
HLA-A	0.94	8.93	NA	NA	1.1	NA	NA	NA	0.35	NA
HLA-A	0.94	8.93	NA	NA	NA	NA	NA	NA	NA	NA
HLA-H	NA	NA	NA	NA	NA	NA	NA	NA	0.26	NA
HLA-A	0.61	NA	NA	NA	NA	NA	NA	NA	NA	NA
HLA-A	NA	NA	NA	4.14	NA	NA	NA	NA	NA	NA
HLA-A	0.94	8.93	NA	NA	NA	NA	NA	NA	NA	NA
HLA-C	0.94	8.93	NA	NA	1.1	NA	NA	NA	NA	NA
HLA-A	0.94	8.93	NA	NA	NA	NA	NA	NA	NA	NA
HLA-A	0.94	8.93	NA	NA	NA	NA	NA	NA	NA	NA
HLA-B	0.94	8.93	NA	NA	1.1	NA	NA	NA	NA	NA
HLA-A	0.94	NA	NA	NA	NA	NA	NA	NA	NA	NA
HLA-B	0.94	8.93	NA	NA	1.1	NA	NA	NA	NA	NA
HLA-B	0.94	8.93	NA	NA	NA	NA	NA	NA	NA	NA
HLA-B	0.94	NA	NA	NA	NA	NA	NA	NA	NA	NA
HLA-C	0.94	NA	NA	NA	1.1	NA	NA	NA	0.26	NA
HLA-C	0.94	8.93	NA	NA	1.1	NA	NA	NA	0.26	NA
HLA-C	0.94	NA	NA	NA	1.1	NA	NA	NA	NA	NA
HLA-C	0.94	NA	NA	NA	NA	NA	NA	NA	0.26	NA
HLA-A	NA	NA	NA	NA	NA	NA	NA	NA	0.26	NA
LDHA	1.42	NA	NA	NA	1.94	0.74	1.88	1.73	NA	NA
LTA4H	0.41	1.25	NA	NA	NA	NA	NA	NA	NA	NA
LTA4H	0.41	NA	NA	NA	NA	NA	NA	NA	1.19	NA
FGFR1	1.2	NA	NA	NA	NA	NA	NA	NA	NA	NA
FGFR1	1.2	0.93	NA	NA	NA	NA	NA	NA	NA	NA
FGFR1	1.2	NA	NA	NA	NA	NA	NA	NA	0.7	NA
FCGR2A	1.42	1.23	NA	NA	NA	NA	NA	NA	NA	NA
NCAM1	NA	NA	NA	NA	NA	NA	NA	NA	2.45	NA
CEACAM1	1.02	NA	0.82	NA	NA	NA	NA	NA	1.01	NA
PGAM1	0.76	NA	0.48	1.27	0.91	2	6.36	2.31	3.77	NA
CDH2	NA	NA	NA	NA	NA	NA	20.02	NA	NA	NA
TNC	1.6	NA	NA	NA	NA	NA	0.51	NA	NA	NA
TNC	1.6	NA	2.12	NA	NA	NA	0.51	NA	0.57	NA
LOC100133284	0.21	NA	NA	NA	NA	NA	NA	NA	NA	NA
LOC100133284	NA	NA	NA	NA	NA	NA	NA	NA	1.21	NA
MAN1A1	NA	NA	NA	1.61	NA	NA	NA	0.81	NA	NA
KRT34	0.89	NA	NA	NA	NA	NA	NA	NA	NA	NA
MDH1	1.47	NA	NA	NA	NA	NA	NA	NA	NA	NA
TMPO	0.32	NA	NA	NA	NA	NA	NA	NA	NA	NA
GDI2	0.87	NA	NA	NA	NA	NA	3.35	1.17	2.82	NA
HDGF	0.23	NA	NA	NA	NA	NA	1.93	3.93	0.07	NA
HDGF	0.43	1.66	NA	NA	NA	NA	NA	NA	NA	NA
RAC1	1.62	NA	NA	NA	NA	NA	NA	1.4	NA	NA
CDC42	1.26	NA	NA	NA	NA	NA	NA	NA	NA	NA
RAC2	1.62	NA	NA	NA	NA	NA	NA	NA	NA	NA
YWHAE	1.73	NA	NA	NA	1.08	NA	2.29	1.54	NA	NA
TPM4	NA	NA	NA	NA	NA	NA	NA	1.91	NA	NA
HBD	NA	1.41	NA	4.58	NA	NA	NA	NA	NA	NA
LCN2	1.21	NA	0.93	2.49	NA	0.85	NA	1.53	NA	NA
FABP5	0.96	0.9	0.45	1.04	NA	NA	1.45	NA	1.4	NA
PSME1	2.19	NA	NA	NA	NA	NA	5.45	NA	NA	NA
SRSF1	NA	NA	NA	NA	NA	NA	21.6	NA	1.76	NA
EPB49	3.49	NA	NA	NA	NA	NA	NA	NA	NA	NA
PCBP2	NA	NA	NA	NA	NA	NA	NA	1.49	NA	NA
CCL14	1.14	NA	NA	0.77	NA	0.94	NA	NA	NA	NA
PI16	1.09	NA	NA	NA	NA	NA	0.98	0.96	0.87	NA
NEGR1	0.76	0.85	1.15	NA	NA	NA	NA	NA	0.49	NA
ABI3BP	1.05	NA	NA	NA	NA	NA	NA	NA	0.86	NA
ROBO4	1.5	NA	1.3	NA	NA	NA	NA	1.11	NA	NA
EFHD2	NA	1.34	NA	NA	NA	NA	NA	NA	NA	NA
PIK3IP1	0.73	NA	1.3	NA	NA	0.88	NA	NA	NA	NA
PIK3IP1	0.73	NA	NA	NA	NA	NA	NA	NA	NA	NA
PDLIM5	1.26	NA	NA	NA	NA	NA	NA	NA	NA	NA
CNN2	2.14	1.28	0.27	NA	NA	NA	NA	NA	NA	NA
FUCA2	NA	NA	NA	NA	NA	NA	1.26	NA	NA	NA
EIF5A2	2.66	NA	NA	NA	NA	NA	2.78	1.83	3.34	NA
DPEP2	NA	NA	NA	0.62	1.1	0.74	NA	NA	NA	NA
CRTAC1	15.46	NA	NA	NA	NA	NA	NA	NA	NA	NA
PHPT1	0.89	NA	NA	NA	NA	NA	1.99	NA	NA	NA
PHPT1	NA	NA	NA	NA	NA	NA	NA	NA	2	NA
MINPP1	0.91	NA	1.04	1.45	0.83	1.02	0.85	0.93	0.98	NA
IGKV1-8	NA	1.59	0.43	NA	NA	0.31	1.13	NA	NA	NA
SAA2-SAA4	NA	NA	NA	1.77	NA	NA	NA	NA	NA	NA
IGHV3-23	NA	0.85	NA	NA	NA	NA	NA	1.64	NA	NA
42249	NA	NA	NA	NA	NA	NA	NA	1.83	NA	NA
GPR116	0.01	NA	NA	0.66	NA	NA	NA	NA	NA	NA
FRAS1	4.68	NA	NA	NA	NA	NA	NA	NA	NA	NA
FRAS1	4.68	NA	NA	NA	NA	NA	NA	NA	NA	NA
MMP9	2.72	0.85	NA	NA	NA	NA	0.79	NA	NA	NA
TAGLN3	NA	NA	NA	0.15	NA	NA	NA	NA	NA	NA
HPRT1	NA	NA	NA	NA	NA	NA	2.27	NA	NA	NA
INPP5B	0.19	NA	NA	NA	NA	NA	NA	NA	NA	NA
BPGM	0.47	NA	NA	1.53	NA	NA	0.96	1.36	0.49	NA
CPA3	0.33	NA	NA	NA	NA	NA	0.74	NA	0.99	NA
DNAH3	2.01	NA	NA	NA	NA	NA	NA	NA	NA	NA
L3MBTL1	0.04	NA	NA	NA	NA	NA	NA	NA	NA	NA
COL3A1	NA	NA	0.93	NA	NA	NA	NA	NA	NA	NA
EGFR	1.06	NA	NA	NA	NA	NA	NA	NA	NA	NA
HMCN2	0.1	NA	NA	NA	NA	NA	NA	NA	NA	NA
COTL1	NA	NA	0.48	1.02	NA	1.54	NA	NA	NA	NA
SPOCK3	46.83	NA	NA	NA	NA	NA	NA	NA	NA	NA
SPOCK3	46.83	NA	NA	NA	NA	NA	NA	NA	NA	NA
SPOCK3	46.83	NA	NA	0.07	NA	NA	NA	NA	NA	NA
SPOCK3	NA	NA	NA	0.07	NA	NA	NA	NA	NA	NA
BAZ1B	0.47	NA	NA	NA	NA	NA	NA	NA	NA	NA
INSR	4.59	NA	NA	NA	NA	NA	NA	NA	NA	NA
GRAMD2	0.32	NA	NA	NA	NA	NA	NA	NA	NA	NA
KIF26A	NA	NA	84.94	NA	NA	NA	NA	NA	NA	NA
LRRC41	0.08	NA	NA	NA	NA	NA	NA	NA	NA	NA
SETBP1	NA	NA	NA	NA	0.38	NA	NA	NA	NA	NA
HEATR5B	NA	NA	0.54	NA	NA	NA	NA	NA	NA	NA
SHROOM4	0.61	NA	NA	NA	NA	NA	NA	NA	NA	NA
GOLGB1	0.6	NA	NA	NA	NA	NA	NA	NA	NA	NA
DACT3	0.07	NA	NA	NA	NA	NA	NA	NA	NA	NA
MNDA	NA	0.14	NA	NA	NA	NA	NA	NA	NA	NA
HTT	1.4	NA	NA	NA	NA	NA	NA	NA	NA	NA
HPCAL1	6.7	NA	NA	NA	NA	NA	NA	NA	NA	NA
GZMH	0.96	NA	NA	NA	NA	NA	NA	NA	NA	NA
ATM	NA	NA	NA	NA	NA	NA	NA	0.09	NA	NA
MAP3K11	4.44	NA	NA	NA	NA	NA	NA	NA	NA	NA
MAP3K11	4.44	NA	NA	NA	NA	NA	NA	NA	NA	NA
PCIF1	0.6	NA	NA	NA	NA	NA	NA	NA	NA	NA
NCOA1	5.15	NA	NA	NA	NA	NA	NA	NA	NA	NA
PGLS	NA	NA	NA	NA	NA	NA	NA	1.38	NA	NA
NRAP	6.23	NA	NA	NA	NA	NA	NA	NA	NA	NA
HECW1	NA	NA	NA	0.04	NA	NA	NA	NA	NA	NA
GGNBP2	0.49	NA	NA	NA	NA	NA	NA	NA	NA	NA
GGNBP2	0.49	NA	NA	NA	NA	NA	NA	NA	NA	NA
LOC647589	13.45	NA	NA	NA	NA	NA	NA	NA	NA	NA
OXT	0.11	NA	NA	NA	NA	NA	NA	NA	NA	NA
NIPBL	0.8	NA	NA	NA	NA	NA	NA	NA	NA	NA
MAP3K9	0.33	NA	NA	NA	NA	NA	NA	NA	NA	NA
MDN1	NA	NA	NA	0.11	NA	NA	NA	1.6	NA	NA
DYNC1H1	6.63	NA	NA	2.41	NA	NA	NA	NA	NA	NA
FAM180A	33.71	NA	NA	NA	NA	NA	NA	NA	NA	NA
KIAA1244	1.62	NA	NA	NA	NA	NA	NA	NA	NA	NA
GPR112	4.21	NA	NA	NA	NA	NA	NA	NA	NA	NA
NAV1	NA	NA	NA	1.15	NA	NA	NA	NA	NA	NA
ADAMTS2	NA	NA	NA	NA	NA	NA	NA	NA	3.14	NA
NOTCH2	NA	0.59	NA	NA	NA	NA	2.28	NA	0.27	NA
RYR3	NA	NA	NA	NA	NA	NA	0.58	NA	NA	NA
NLGN1	NA	NA	NA	NA	NA	1.26	NA	NA	NA	NA
TIAM1	8.44	NA	NA	NA	NA	NA	NA	NA	NA	NA
FSTL3	NA	1.09	NA	NA	NA	NA	0.9	NA	NA	NA
COX6B1	NA	1.39	NA	NA	NA	NA	NA	NA	NA	NA
CLC	NA	3.44	NA	NA	NA	NA	NA	NA	NA	NA
IGHV5-51	NA	1.35	NA	NA	NA	NA	NA	1.2	NA	NA
ACTA2	NA	0.49	NA	NA	NA	NA	NA	NA	NA	NA
MASP2	NA	1.18	NA	NA	0.91	NA	NA	1.03	1.28	NA
ADAMDEC1	NA	NA	NA	NA	NA	0.78	NA	0.78	0.55	NA
PAPLN	NA	1.07	NA	NA	NA	NA	NA	NA	NA	NA
IGKV1D-33	NA	0.51	0.87	0.37	1.25	0.24	NA	NA	NA	NA
IGHV3-23	NA	NA	NA	NA	NA	0.35	NA	NA	NA	NA
IGHV3-53	NA	NA	NA	NA	NA	0.3	NA	NA	NA	NA
IGHA2	NA	0.96	NA	NA	NA	NA	NA	NA	NA	NA
ANXA6	NA	NA	NA	NA	NA	2.95	5.72	1.76	8.56	NA
HLA-B	NA	8.93	NA	NA	1.1	NA	NA	NA	NA	NA
HLA-C	NA	8.93	NA	NA	NA	NA	NA	NA	NA	NA
VCAM1	NA	1.02	NA	NA	NA	NA	NA	NA	NA	NA
SRP9	NA	1.52	NA	NA	NA	NA	NA	NA	NA	NA
RHOA	NA	1.24	0.44	NA	NA	NA	NA	NA	NA	NA
RHOC	NA	NA	NA	0.86	NA	NA	4.58	NA	NA	NA
CAP1	NA	1.73	NA	1.23	NA	0.72	3	1.89	NA	NA
CFHR4	NA	0.85	NA	NA	0.97	0.69	NA	0.83	1.11	NA
HNRNPAB	NA	1.29	NA	NA	NA	NA	NA	NA	NA	NA
ADAMTS13	NA	0.99	NA	NA	NA	NA	NA	NA	1	NA
TXNDC17	NA	NA	0.67	NA	NA	NA	NA	NA	NA	NA
CLEC1B	NA	0.79	NA	NA	NA	NA	NA	NA	NA	NA
LTBP1	NA	0.95	NA	NA	NA	NA	NA	1.52	NA	NA
HMGB1	NA	NA	0.31	NA	NA	NA	NA	NA	NA	NA
SRI	NA	0.87	NA	NA	NA	NA	NA	NA	NA	NA
CBX1	NA	1.81	NA	NA	NA	NA	NA	NA	NA	NA
MEGF9	NA	0.79	NA	NA	NA	NA	NA	NA	NA	NA
TGFB1	NA	NA	0.54	NA	NA	0.78	NA	NA	NA	NA
HNRNPA3	NA	NA	0.45	NA	NA	NA	1.6	NA	NA	NA
WISP2	NA	0.69	0.63	NA	NA	NA	NA	NA	NA	NA
ADAM8	NA	1.06	NA	NA	NA	NA	NA	NA	NA	NA
CR2	NA	1.26	1.24	NA	NA	NA	NA	NA	NA	NA
COLEC11	NA	1.3	NA	NA	NA	NA	NA	NA	NA	NA
MYO18B	NA	0.4	1.25	NA	NA	NA	NA	NA	NA	NA
FMN1	NA	6.25	NA	NA	NA	NA	NA	NA	NA	NA
EFHB	NA	NA	NA	NA	NA	6.23	NA	NA	NA	NA
INTS3	NA	0.13	NA	NA	NA	NA	NA	NA	NA	NA
DNER	NA	3.58	NA	NA	NA	NA	NA	NA	NA	NA
ARHGEF4	NA	10.79	NA	NA	NA	NA	NA	NA	NA	NA
TCP1	NA	5.45	NA	NA	NA	NA	NA	NA	NA	NA
MED12L	NA	0.37	NA	NA	NA	NA	NA	NA	NA	NA
MED12L	NA	0.37	NA	NA	NA	NA	NA	NA	NA	NA
FBXW11	NA	0.39	NA	NA	NA	NA	NA	NA	NA	NA
CGNL1	NA	0.04	NA	NA	NA	0.05	NA	NA	NA	NA
SSH1	NA	0.3	NA	NA	NA	NA	NA	NA	NA	NA
SSH1	NA	0.3	NA	NA	NA	NA	NA	NA	NA	NA
FBN3	NA	NA	NA	NA	NA	NA	NA	NA	1.22	NA
DDX21	NA	0.64	NA	NA	NA	NA	NA	NA	NA	NA
DDX21	NA	0.64	NA	NA	NA	NA	NA	NA	NA	NA
CDC42	NA	NA	NA	NA	NA	NA	1.13	1.84	NA	NA
MMRN2	NA	NA	NA	0.86	NA	NA	NA	NA	NA	NA
PROCR	NA	0.46	1.21	NA	NA	1.21	NA	NA	NA	NA
EIF1B	NA	NA	0.87	NA	NA	NA	NA	NA	NA	NA
ADSS	NA	NA	0.03	NA	NA	NA	NA	NA	NA	NA
SLURP1	NA	NA	1	NA	NA	NA	NA	NA	NA	NA
NOTCH2NL	NA	NA	1.08	NA	NA	NA	NA	NA	NA	NA
PLA2G7	NA	NA	NA	NA	NA	NA	NA	1.4	NA	NA
OIT3	NA	NA	0.84	NA	NA	0.89	NA	NA	NA	NA
CHL1	NA	NA	1.12	NA	NA	NA	NA	NA	NA	NA
NCF2	NA	NA	0.28	NA	NA	NA	NA	NA	NA	NA
HBE1	NA	NA	NA	NA	NA	NA	10.66	NA	NA	NA
PIK3IP1	NA	NA	1.3	NA	NA	NA	NA	NA	NA	NA
PGLYRP1	NA	NA	0.79	NA	NA	0.87	NA	NA	NA	NA
IGLV3-1	NA	NA	0.6	NA	NA	0.46	NA	NA	NA	NA
CTSG	NA	NA	0.91	NA	NA	NA	NA	NA	NA	NA
CNTFR	NA	NA	0.06	NA	NA	NA	NA	NA	NA	NA
PRIC285	NA	NA	1.24	NA	NA	NA	NA	NA	NA	NA
PRIC285	NA	NA	1.24	NA	NA	NA	NA	NA	NA	NA
UBE2I	NA	NA	0.82	NA	NA	NA	NA	NA	NA	NA
CAMK2G	NA	NA	1.22	NA	NA	NA	NA	NA	NA	NA
CAMK2G	NA	NA	0.43	NA	NA	NA	NA	NA	NA	NA
DGKD	NA	NA	0.04	NA	NA	NA	NA	NA	NA	NA
UBR2	NA	NA	0.11	NA	NA	NA	NA	NA	NA	NA
UBR2	NA	NA	0.11	NA	NA	NA	NA	NA	NA	NA
TRIM56	NA	NA	0.18	NA	NA	NA	NA	NA	NA	NA
ODZ4	NA	NA	NA	NA	NA	14.57	NA	NA	NA	NA
ZNF385D	NA	NA	1.42	NA	NA	NA	NA	NA	NA	NA
LYNX1	NA	NA	NA	NA	NA	NA	NA	0.56	NA	NA
RETN	NA	NA	0.52	NA	NA	NA	NA	NA	NA	NA
MESDC2	NA	NA	0.74	NA	NA	NA	NA	NA	NA	NA
COL6A1	NA	NA	NA	NA	NA	NA	0.31	NA	NA	NA
SERPING1	NA	NA	NA	1.22	NA	NA	NA	NA	NA	NA
CD44	NA	NA	NA	1.54	NA	NA	NA	NA	NA	NA
FCN2	NA	NA	NA	NA	NA	NA	NA	NA	1.04	NA
TTN	NA	NA	NA	NA	NA	NA	0.21	NA	NA	NA
ZBED9	NA	NA	NA	0.09	NA	0.06	NA	NA	0.07	NA
DNM1L	NA	NA	NA	2.26	NA	NA	NA	NA	NA	NA
PRR14L	NA	NA	NA	0.54	NA	NA	NA	NA	NA	NA
HECTD1	NA	NA	NA	10.77	NA	NA	NA	NA	NA	NA
IDH2	NA	NA	NA	0.59	0.84	NA	NA	NA	NA	NA
KIAA1324L	NA	NA	NA	0.38	NA	NA	NA	NA	NA	NA
NLRC5	NA	NA	NA	0.04	NA	NA	NA	NA	NA	NA
PIN1	NA	NA	NA	0.13	NA	NA	NA	NA	NA	NA
MTOR	NA	NA	NA	77.04	NA	NA	NA	NA	NA	NA
SPTA1	NA	NA	NA	NA	NA	NA	NA	NA	0.62	NA
BTAF1	NA	NA	NA	NA	NA	NA	NA	0.15	NA	NA
PP2C	NA	NA	NA	0.86	NA	NA	4.58	NA	NA	NA
RNF208	NA	NA	NA	0.14	NA	NA	NA	NA	NA	NA
LTBP2	NA	NA	NA	1.16	NA	NA	NA	NA	NA	NA
SORBS2	NA	NA	NA	0.28	NA	NA	NA	NA	NA	NA
PAPSS1	NA	NA	NA	NA	0.02	NA	NA	NA	NA	NA
KIF26B	NA	NA	NA	0.35	NA	NA	NA	NA	NA	NA
NAV1	NA	NA	NA	1.15	NA	NA	NA	NA	NA	NA
DST	NA	NA	NA	8.68	0.36	NA	NA	NA	NA	NA
NPPB	NA	NA	NA	11.17	NA	NA	NA	NA	NA	NA
CTNNA3	NA	NA	NA	0.06	NA	NA	NA	NA	NA	NA
CTNNA3	NA	NA	NA	0.06	NA	NA	NA	NA	NA	NA
LINGO4	NA	NA	NA	1.86	NA	NA	NA	NA	NA	NA
HLA-C	NA	NA	NA	NA	1.1	NA	NA	NA	NA	NA
TAGLN2	NA	NA	NA	NA	1.47	NA	NA	NA	NA	NA
UBR3	NA	NA	NA	NA	0.38	NA	NA	NA	NA	NA
EN2	NA	NA	NA	NA	0.14	NA	NA	NA	NA	NA
BAI2	NA	NA	NA	NA	0.48	NA	NA	NA	NA	NA
SETD4	NA	NA	NA	NA	1.18	NA	NA	NA	NA	NA
MEPCE	NA	NA	NA	NA	7.11	NA	NA	NA	NA	NA
MEPCE	NA	NA	NA	NA	7.11	NA	NA	NA	NA	NA
PRSS55	NA	NA	NA	NA	1.58	NA	NA	NA	NA	NA
Q8NBF4	NA	NA	NA	NA	3.35	NA	NA	NA	NA	NA
THRA	NA	NA	NA	NA	0.8	NA	NA	NA	NA	NA
ZNF324	NA	NA	NA	NA	1.62	NA	NA	NA	NA	NA
ZNF407	NA	NA	NA	NA	0.67	NA	NA	NA	NA	NA
NEIL1	NA	NA	NA	NA	3.24	NA	NA	NA	NA	NA
KBTBD3	NA	NA	NA	NA	0.44	NA	NA	NA	NA	NA
HIRA	NA	NA	NA	NA	10.39	NA	NA	NA	NA	NA
KLHL4	NA	NA	NA	NA	0.13	NA	NA	NA	NA	NA
PRR33	NA	NA	NA	NA	0.01	NA	NA	NA	NA	NA
WDR64	NA	NA	NA	NA	1.52	NA	NA	NA	NA	NA
IGKV3-20	NA	NA	NA	NA	NA	NA	NA	0.68	NA	NA
TXN	NA	NA	NA	NA	NA	1.77	NA	NA	NA	NA
IGLV1-40	NA	NA	NA	NA	NA	0.48	NA	NA	NA	NA
PTPN6	NA	NA	NA	NA	NA	1.45	NA	NA	NA	NA
RGMA	NA	NA	NA	NA	NA	1.06	NA	NA	NA	NA
ABR	NA	NA	NA	NA	NA	0.03	NA	NA	NA	NA
ABR	NA	NA	NA	NA	NA	0.03	NA	NA	NA	NA
CNTN5	NA	NA	NA	NA	NA	5.36	NA	NA	NA	NA
CNTN5	NA	NA	NA	NA	NA	5.36	NA	NA	NA	NA
VPS13A	NA	NA	NA	NA	NA	0.39	NA	NA	NA	NA
MRS2	NA	NA	NA	NA	NA	0.05	NA	NA	NA	NA
MRS2	NA	NA	NA	NA	NA	0.05	NA	NA	NA	NA
DCAF17	NA	NA	NA	NA	NA	0.03	NA	NA	NA	NA
FLRT3	NA	NA	NA	NA	NA	0.1	NA	NA	NA	NA
PHF17	NA	NA	NA	NA	NA	0.74	NA	NA	NA	NA
NFKBIZ	NA	NA	NA	NA	NA	14.07	NA	NA	NA	NA
ST6GAL1	NA	NA	NA	NA	NA	0.54	NA	NA	NA	NA
UBE4B	NA	NA	NA	NA	NA	9.23	NA	NA	NA	NA
UBE4B	NA	NA	NA	NA	NA	9.23	NA	NA	NA	NA
ZZEF1	NA	NA	NA	NA	NA	3.91	NA	NA	NA	NA
ZZEF1	NA	NA	NA	NA	NA	3.91	NA	NA	NA	NA
PDLIM5	NA	NA	NA	NA	NA	6.23	NA	NA	NA	NA
IGHV3-35	NA	NA	NA	NA	NA	0.77	NA	NA	NA	NA
CRELD1	NA	NA	NA	NA	NA	1.35	NA	NA	NA	NA
TNRC18	NA	NA	NA	NA	NA	2.63	NA	NA	NA	NA
STC2	NA	NA	NA	NA	NA	NA	1.75	1.22	0.77	NA
IGHD	NA	NA	NA	NA	NA	NA	1.26	0.32	NA	NA
MMP8	NA	NA	NA	NA	NA	NA	1.08	NA	NA	NA
SEMA4D	NA	NA	NA	NA	NA	NA	0.21	NA	NA	NA
TBCB	NA	NA	NA	NA	NA	NA	4.17	NA	NA	NA
GPI	NA	NA	NA	NA	NA	NA	0.03	0.03	0.08	NA
LTA4H	NA	NA	NA	NA	NA	NA	3.34	NA	NA	NA
LTA4H	NA	NA	NA	NA	NA	NA	NA	1.03	NA	NA
HNRNPA2B1	NA	NA	NA	NA	NA	NA	7.65	NA	NA	NA
IGLV3-12	NA	NA	NA	NA	NA	NA	1.21	0.64	NA	NA
ENPP2	NA	NA	NA	NA	NA	NA	0.92	NA	NA	NA
ABI3BP	NA	NA	NA	NA	NA	NA	1	NA	NA	NA
NOTCH4	NA	NA	NA	NA	NA	NA	0.86	NA	NA	NA
IGHV3OR16-12	NA	NA	NA	NA	NA	NA	1.45	0.94	NA	NA
ZNF407	NA	NA	NA	NA	NA	NA	141.33	NA	NA	NA
HAGH	NA	NA	NA	NA	NA	NA	NA	2.16	NA	NA
B3GNT1	NA	NA	NA	NA	NA	NA	1.15	NA	NA	NA
IGFBP1	NA	NA	NA	NA	NA	NA	0.04	NA	0.16	NA
RNPEP	NA	NA	NA	NA	NA	NA	1.53	NA	NA	NA
IGHV3-73	NA	NA	NA	NA	NA	NA	0.11	NA	NA	NA
CLIP1	NA	NA	NA	NA	NA	NA	5.23	NA	NA	NA
ANKRD26	NA	NA	NA	NA	NA	NA	0.02	NA	NA	NA
ANKRD26	NA	NA	NA	NA	NA	NA	0.02	NA	NA	NA
NOTCH3	NA	NA	NA	NA	NA	NA	1	NA	0.5	NA
CHCHD2	NA	NA	NA	NA	NA	NA	2.19	NA	NA	NA
EGFR	NA	NA	NA	NA	NA	NA	0.12	NA	NA	NA
C15orf39	NA	NA	NA	NA	NA	NA	0.02	NA	NA	NA
NPC2	NA	NA	NA	NA	NA	NA	0.67	NA	NA	NA
CD300A	NA	NA	NA	NA	NA	NA	1.25	NA	1.09	NA
QRSL1	NA	NA	NA	NA	NA	NA	NA	NA	78.42	NA
PHF1	NA	NA	NA	NA	NA	NA	56.86	NA	NA	NA
CCL21	NA	NA	NA	NA	NA	NA	NA	1.37	NA	NA
PODXL	NA	NA	NA	NA	NA	NA	NA	1.01	NA	NA
PSAP	NA	NA	NA	NA	NA	NA	NA	0.7	1.4	NA
42254	NA	NA	NA	NA	NA	NA	NA	1.43	NA	NA
PEAR1	NA	NA	NA	NA	NA	NA	NA	1.13	NA	NA
LPP	NA	NA	NA	NA	NA	NA	NA	2.71	NA	NA
GP6	NA	NA	NA	NA	NA	NA	NA	1.28	NA	NA
LILRB5	NA	NA	NA	NA	NA	NA	NA	0.66	NA	NA
IGLC3	NA	NA	NA	NA	NA	NA	NA	0.69	NA	NA
ST13	NA	NA	NA	NA	NA	NA	NA	1.88	NA	NA
BST1	NA	NA	NA	NA	NA	NA	NA	0.95	NA	NA
ABI3BP	NA	NA	NA	NA	NA	NA	NA	0.86	NA	NA
MGLL	NA	NA	NA	NA	NA	NA	NA	0.34	NA	NA
BIN2	NA	NA	NA	NA	NA	NA	NA	0.61	NA	NA
GP1BB	NA	NA	NA	NA	NA	NA	NA	2.44	NA	NA
"SEPT5"	NA	NA	NA	NA	NA	NA	NA	2.34	NA	NA
GPR179	NA	NA	NA	NA	NA	NA	NA	0.43	NA	NA
ADAMTSL2	NA	NA	NA	NA	NA	NA	NA	0.53	NA	NA
UROD	NA	NA	NA	NA	NA	NA	NA	1.21	NA	NA
CFAP43	NA	NA	NA	NA	NA	NA	NA	1.31	NA	NA
WDR96	NA	NA	NA	NA	NA	NA	NA	1.31	NA	NA
CFAP43	NA	NA	NA	NA	NA	NA	NA	1.31	NA	NA
CADM1	NA	NA	NA	NA	NA	NA	NA	0.86	1.5	NA
USP5	NA	NA	NA	NA	NA	NA	NA	0.17	NA	NA
RNGTT	NA	NA	NA	NA	NA	NA	NA	74.6	NA	NA
CMA1	NA	NA	NA	NA	NA	NA	NA	8.78	NA	NA
SYMPK	NA	NA	NA	NA	NA	NA	NA	1.29	NA	NA
SYMPK	NA	NA	NA	NA	NA	NA	NA	1.29	NA	NA
RPS6KA6	NA	NA	NA	NA	NA	NA	NA	2.73	NA	NA
RPS6KA3	NA	NA	NA	NA	NA	NA	NA	2.73	NA	NA
IGF1	NA	NA	NA	NA	NA	NA	NA	NA	0.74	NA
FOLR2	NA	NA	NA	NA	NA	NA	NA	NA	0.9	NA
IL1RAP	NA	NA	NA	NA	NA	NA	NA	NA	0.93	NA
GPR64	NA	NA	NA	NA	NA	NA	NA	NA	0.67	NA
CBY3	NA	NA	NA	NA	NA	NA	NA	NA	0.08	NA
NOTCH1	NA	NA	NA	NA	NA	NA	NA	NA	0.64	NA
ADAMTS13	NA	NA	NA	NA	NA	NA	NA	NA	1	NA
BOC	NA	NA	NA	NA	NA	NA	NA	NA	0.06	NA
TSGA10IP	NA	NA	NA	NA	NA	NA	NA	NA	1.28	NA
C11orf82	NA	NA	NA	NA	NA	NA	NA	NA	0.02	NA
WDR91	NA	NA	NA	NA	NA	NA	NA	NA	0.91	NA
COQ4	NA	NA	NA	NA	NA	NA	NA	NA	27.11	NA
KCNH7	NA	NA	NA	NA	NA	NA	NA	NA	3.59	NA
BLOC1S5	NA	NA	NA	NA	NA	NA	NA	NA	0.59	NA

## Sheet: Myriad-RBM
Gene Name	120922	13289	43987	13290	21393	21394	12174	26134	120921	17452	17451	148696	27599	130983	11961	11963	148698	12175	130982	43985
CCL21	575	771	674	794	621	708	640	778	560	1200	1020	597	629	310	997	658	677	705	529	936
AKR1B1	7000	6000	9300	11000	7600	10000	10000	18000	7000	24000	15000	8600	7000	5200	5700	14000	7700	2900	5500	14000
AFP	740	2500	770	1400	360	1300	2300	570	740	1000	970	2100	2300	970	1500	1300	840	2700	1500	1000
AREG	259	NA	NA	NA	NA	NA	NA	NA	NA	NA	200	NA	NA	NA	NA	NA	NA	NA	136	NA
ANG	320000	248000	411000	304000	320000	320000	223000	283000	333000	254000	330000	344000	261000	421000	201000	284000	373000	199000	459000	329000
ANXA1	67000	80000	28000	131000	54000	28000	80000	54000	54000	106000	106000	54000	28000	28000	28000	54000	80000	104000	125000	143000
TNFSF13B	344	567	507	602	485	485	701	505	491	701	682	530	581	493	956	373	505	614	621	726
CXCL13	35	46	NA	53	46	26	35	33	45	NA	46	35	13	30	86	159	39	30	43	26
BCL2L2	NA	NA	NA	NA	NA	NA	NA	NA	NA	NA	NA	NA	NA	NA	NA	NA	NA	NA	NA	NA
BTC	919	480	1060	1240	1150	1060	869	1240	1020	1640	1330	656	1150	869	541	1570	712	480	418	1060
MUC16	4	10	1.7	4	3.1	NA	5.2	1.4	90	1.9	1.9	1.7	NA	NA	NA	1.7	NA	NA	1.7	NA
MUC1	1.5	2.7	9.8	6.5	6.1	11	2.9	5.6	1.9	2.4	2	5.5	6.5	4.8	4.6	2.7	9	2.4	6.7	5
ST6GALNAC6	5.7	14	19	17	3.8	3.8	12	2	25	2.6	2.9	18	4.5	NA	NA	2	15	3.5	4.5	NA
CA724	NA	NA	NA	NA	NA	NA	NA	4.3	NA	213	NA	NA	NA	NA	NA	NA	NA	NA	NA	NA
CEACAM5	1100	1100	1700	2300	610	780	1300	670	480	1100	840	1000	2600	780	3600	840	1100	120	900	1900
CTSD	266000	279000	426000	356000	313000	322000	270000	461000	302000	253000	347000	347000	588000	287000	255000	315000	335000	244000	371000	496000
FN1	5800000	12000000	6000000	8200000	23000000	31000000	7600000	25000000	6900000	19000000	14000000	20000000	25000000	24000000	6800000	4400000	7400000	6300000	18000000	15000000
COL4A4	31000	79000	89000	99000	89000	70000	70000	99000	70000	57000	89000	52000	89000	61000	79000	118000	61000	84000	44000	84000
ENG	3000	3900	2000	2600	2600	3000	2100	2600	3000	1800	2800	2700	2700	2800	3100	3000	3300	4100	3000	3900
COL18A1	48000	65000	89000	63000	71000	62000	60000	49000	58000	81000	86000	72000	73000	62000	77000	58000	59000	57000	70000	71000
CCL24	430	545	856	1130	323	720	718	430	479	599	896	1080	321	272	871	653	2050	245	479	693
EGF	71	39	84	150	74	253	88	299	67	93	106	45	139	47	31	133	71	9.1	27	150
EGFR	3900	3500	3400	4000	3900	3900	3700	3300	4200	3700	3900	3600	3200	3400	3000	4000	4100	3800	3700	3800
EREG	NA	NA	NA	20	NA	20	NA	NA	NA	61	67	20	NA	NA	NA	30	NA	NA	NA	56
EPCAM	NA	135	117	186	NA	100	82	NA	82	NA	423	NA	NA	100	152	NA	NA	NA	256	331
EZR	NA	NA	NA	NA	NA	NA	4100	NA	NA	NA	NA	NA	NA	NA	NA	NA	NA	NA	NA	NA
FABP4	7600	8200	18000	11000	6700	26000	26000	25000	6200	13000	12000	34000	13000	22000	4900	8500	13000	12000	22000	53000
FABP1	14000	15000	14000	26000	19000	12000	12000	15000	15000	14000	12000	15000	26000	15000	19000	12000	8200	15000	19000	40000
FGF1	NA	NA	NA	NA	49	NA	49	NA	NA	NA	82	NA	NA	NA	NA	NA	NA	NA	NA	82
FBLN1	21000000	26000000	36000000	37000000	32000000	25000000	24000000	23000000	19000000	19000000	25000000	24000000	28000000	29000000	25000000	17000000	21000000	24000000	33000000	26000000
LGALS3	16000	48000	36000	126000	72000	44000	76000	47000	30000	115000	87000	56000	27000	21000	27000	95000	28000	23000	25000	95000
GSN	49000000	52000000	76000000	59000000	68000000	56000000	55000000	41000000	55000000	56000000	89000000	63000000	48000000	58000000	51000000	60000000	55000000	65000000	60000000	72000000
GPI	NA	NA	NA	308000	73000	38000	73000	106000	NA	351000	98000	47000	NA	NA	NA	81000	NA	NA	NA	NA
GCLM	5300	4200	3200	6300	3200	7300	9400	NA	3200	9400	7300	7300	3200	5300	NA	7300	5300	NA	NA	8400
GSTM1	3400	3400	3400	NA	NA	6500	6500	3400	9600	6500	NA	3400	NA	6500	3400	NA	9600	1300	3700	5000
WFDC2	NA	NA	377	NA	NA	NA	NA	208	377	NA	NA	845	NA	NA	741	NA	NA	NA	208	845
HBEGF	19	14	28	30	25	24	35	33	25	52	79	24	36	9.3	27	27	12	15	16	24
HGF	4600	4100	6200	4600	4100	4100	5200	5700	3600	7200	7200	4400	5900	3100	5400	5200	4100	4600	4100	5200
MET	68000	51000	68000	54000	86000	46000	57000	46000	66000	46000	87000	65000	48000	60000	93000	75000	70000	64000	46000	33000
HPN	716	709	799	785	913	866	674	550	946	785	785	1100	616	751	913	785	688	813	866	1140
CGB	0.94	0.7	0.7	NA	NA	NA	NA	NA	NA	1.2	2.3	5.5	0.7	0.7	4.4	NA	2.3	NA	NA	1.6
ERBB2	500	480	640	640	370	710	540	610	330	580	380	550	580	280	390	520	390	480	860	730
IGFBP4	NA	5400	7200	3600	5400	3600	8900	5400	14000	7200	3600	42000	1700	1700	36000	71000	45000	86000	3600	2600
IGFBP5	57000	105000	53000	31000	27000	27000	47000	40000	123000	41000	115000	98000	38000	131000	179000	128000	107000	141000	38000	39000
IGFBP6	1680000	1440000	1690000	1200000	1250000	1290000	1510000	1360000	1620000	1420000	1260000	1320000	1240000	1440000	1410000	1510000	1330000	1340000	1350000	1770000
IGFBP1	203000	233000	489000	194000	196000	210000	210000	186000	266000	291000	251000	306000	194000	174000	283000	186000	229000	228000	280000	409000
IGFBP2	188000	263000	271000	213000	188000	165000	195000	188000	165000	174000	163000	186000	131000	179000	174000	193000	160000	170000	160000	222000
IGFBP3	252000	316000	653000	276000	357000	359000	329000	373000	459000	260000	357000	594000	303000	369000	369000	325000	294000	496000	387000	511000
CXCL10	221	231	224	282	324	270	287	534	263	379	287	388	293	153	501	113	276	153	287	400
CXCL11	63	18	5.1	60	82	54	60	161	36	148	132	36	48	42	36	48	18	5.1	48	48
IL2RA	1200	1500	1780	2350	2490	1960	2580	2670	1940	3030	4450	1870	2330	1500	1940	2420	1890	3020	1660	2550
IL6	1.7	NA	NA	NA	NA	NA	2.1	NA	NA	3.5	NA	NA	1.3	NA	1.3	NA	NA	NA	1.3	2.8
IL6ST	75000	189000	125000	142000	136000	129000	169000	165000	76000	148000	171000	152000	174000	144000	131000	120000	141000	165000	154000	155000
KLK5	1200	1900	2400	2900	2500	1500	1100	760	1300	900	790	2000	1500	870	1300	3400	2100	1100	1900	1700
KLK7	NA	260	362	260	679	362	NA	466	362	NA	572	260	362	466	260	362	466	362	519	310
GLO1	11000	19000	20000	36000	21000	21000	23000	44000	9200	32000	22000	18000	14000	11000	11000	31000	11000	11000	13000	31000
TGFB1	7400	3700	8900	12000	6900	11000	6900	17000	8900	10000	13000	8000	13000	5300	2400	9800	7800	2000	5700	11000
LEP	14000	3700	77000	7300	5000	19000	12000	20000	7200	10000	5700	13000	9900	6000	1300	1300	2700	4800	40000	26000
CCL23	145	205	225	195	254	254	205	395	175	539	330	234	302	185	2100	170	244	283	205	354
MIF	1700	2400	1700	5500	3300	6500	2900	NA	1200	4000	5200	3500	2900	1200	950	5900	1800	610	2200	2100
MST1	309000	234000	324000	386000	374000	352000	231000	301000	236000	349000	330000	228000	228000	321000	261000	226000	220000	135000	340000	274000
SERPINB5	1510	2170	1510	1840	2170	911	911	911	1510	1510	911	2170	911	1200	2520	1510	1510	911	911	911
MMP2	99000	NA	923000	13000	NA	NA	18000	NA	93000	123000	1240000	282000	51000	163000	NA	63000	40000	NA	49000	405000
MSLN	840000	3840000	880000	2280000	1000000	1320000	1560000	760000	1400000	920000	1040000	2720000	1560000	1760000	2800000	2040000	2040000	2360000	1680000	1520000
MICA	52	NA	52	235	182	128	90	139	118	166	188	58	79	NA	NA	104	55	NA	NA	112
CCL2	140	171	107	263	171	314	209	238	222	180	230	314	314	205	238	NA	205	302	294	117
CXCL9	516	577	856	947	816	345	617	940	339	1850	1680	1020	908	671	1200	671	482	332	270	1370
ENO2	6800	2100	8500	4600	3300	15000	3800	20000	5600	4100	3900	3700	10000	3000	2300	4300	7100	1300	3700	4000
NRP1	122000	178000	175000	156000	127000	169000	172000	155000	122000	150000	187000	111000	153000	155000	131000	176000	118000	177000	153000	105000
LCN2	184000	666000	173000	684000	184000	184000	262000	247000	184000	343000	384000	205000	145000	115000	478000	592000	247000	211000	277000	538000
NME2	22000	8100	12000	26000	6900	39000	12000	66000	12000	26000	19000	12000	25000	10000	3400	14000	17000	2300	12000	13000
SPP1	1400	2400	2100	980	NA	640	640	2800	2100	5000	3800	1800	2300	2700	1300	870	2300	2800	1800	2400
TNFRSF11B	234	204	522	348	366	294	282	348	312	414	444	330	426	228	198	402	264	186	198	402
PG1	104000	116000	138000	100000	81000	71000	44000	113000	104000	40000	127000	76000	127000	100000	131000	71000	60000	40000	220000	203000
PRDX4	15000	3000	6300	7500	1900	21000	4000	32000	10000	4800	7600	6100	26000	5800	970	5500	14000	790	7200	5200
PSAT1	1700	1700	1500	5600	2500	6100	4000	15000	2200	3900	2700	4100	13000	1200	1300	9100	1600	1500	5000	11000
PGF	22	NA	51	NA	NA	NA	NA	NA	NA	NA	18	NA	12	NA	12	NA	12	12	NA	NA
PDGFB	2120	1050	1540	5050	2660	3470	2900	5440	2340	5770	6060	1230	4650	1190	791	3880	1910	526	1040	3840
PRSS8	124000	108000	165000	218000	193000	261000	147000	175000	132000	203000	135000	309000	165000	130000	198000	206000	121000	128000	219000	305000
S100A4	177000	225000	386000	567000	337000	290000	466000	617000	121000	967000	738000	179000	230000	73000	121000	422000	160000	161000	178000	375000
S100A6	65000	365000	130000	641000	370000	265000	391000	294000	128000	502000	479000	260000	100000	59000	114000	406000	60000	102000	186000	425000
ERBB3	380	380	350	410	380	360	670	510	820	910	580	630	320	910	180	400	450	410	1200	1000
SERPINB3	120	120	170	590	970	1000	310	1400	NA	1100	390	430	1000	310	170	NA	940	400	370	580
CXCL12	2350	2660	2490	2660	2350	2290	2940	2180	2220	2280	2590	2330	1590	2210	2750	1900	2620	2580	2050	2430
TNC	304000	753000	510000	280000	342000	200000	447000	508000	357000	336000	441000	420000	327000	227000	191000	203000	307000	557000	259000	336000
CLEC3B	10000000	10000000	24000000	13000000	20000000	16000000	11000000	16000000	10000000	14000000	22000000	13000000	13000000	12000000	10000000	12000000	15000000	13000000	15000000	18000000
TG	6500	NA	NA	NA	6500	11000	6500	6500	NA	6500	NA	6500	NA	NA	6500	15000	NA	NA	11000	15000
PLAT	420	350	280	540	350	690	450	710	600	600	600	450	380	280	320	170	210	250	330	380
TGFA	NA	22	NA	12	NA	NA	NA	NA	NA	9.1	NA	NA	NA	NA	18	NA	12	NA	NA	NA
TNFRSF1A	576	765	1990	1590	1190	1290	1370	1530	1260	1360	1630	939	1370	892	1630	1560	1110	1050	1800	2250
TEK	2500	15000	8900	13000	14000	15000	13000	10000	12000	14000	11000	8000	13000	12000	12000	11000	10000	13000	15000	15000
PRAP1	723	919	623	456	456	354	540	422	756	1100	756	573	739	489	805	590	1150	1050	656	656
PLAUR	730	1600	1500	2200	1100	1400	2600	2600	900	4200	3600	3600	1900	1400	2700	2500	1600	1600	2500	6100
VEGFA	802	1030	1000	1330	1210	995	962	1030	869	1560	1640	977	873	738	1090	1430	850	835	1010	1200
VEGFB	NA	NA	NA	NA	NA	9300	NA	NA	NA	NA	5600	13000	NA	NA	9300	7500	9300	NA	5600	5600
VEGFC	3500	3200	3200	4500	5500	3800	4700	5000	4200	4400	6300	3500	5000	3400	3500	5800	3800	4100	3800	4200
FIGF	443	827	827	677	827	677	483	443	522	363	522	827	281	443	753	827	483	522	443	753
FLT1	77	77	210	77	40	153	115	115	115	115	115	77	77	77	115	77	40	115	229	153
KDR	6600	4600	4400	7100	6800	5700	5400	6400	6800	5700	5800	8100	5200	5400	5900	6900	6100	5100	6600	9500
FLT4	46000	37000	38000	48000	63000	87000	24000	42000	43000	64000	70000	64000	50000	68000	37000	51000	40000	17000	90000	67000
CHI3L1	16000	31000	34000	36000	26000	25000	26000	41000	24000	52000	36000	80000	40000	20000	42000	34000	22000	20000	42000	38000

## Sheet: Olink
Gene Name	17452_1	17452_2	17452_3	26134_1	26134_2	26134_3	148696_1	148696_2	148696_3	130983_1	130983_2	130983_3	120921_1	120921_2	120921_3	11963_1	11963_2	11963_3	21394_1	21394_2	21394_3	12174_1	12174_2	12174_3	13289_1	13289_2	13289_3	43985_1	43985_2	43985_3	12175_1	12175_2	12175_3	148698_2	148698_3	148698_1	120922_2	120922_3	120922_1	43987_2	43987_3	43987_1	13290_2	13290_3	13290_1	27599_1	27599_2	27599_3	21393_1
CXCL8	1579.1	3446	3272.3	78.6	61.7	84.6	47.2	31.2	54.8	17.6	26.7	24	6.2	8.5	10.2	1074.1	977.5	907.9	29.4	29.2	23	1713.2	1633.9	1430.8	166	270.3	244.1	3106.5	3210.7	3007.2	71	75.3	70.1	19.3	15.5	16.3	10.6	29.7	15.5	56.5	61.6	38.9	269.4	372.2	720.6	42.5	26.6	30.1	401.5
VEGFA	386.9	892.2	898.5	395.2	408.1	429.2	492.2	322.4	533.2	239.4	315	310.9	176.7	244.3	258.8	654.3	833.3	751.1	315.9	331.9	313.7	448	418.1	355.8	325.8	494.2	469.7	554.4	509.8	624.8	275.1	248	319.6	380.1	265	369.5	243.6	473.9	360.8	454.1	426.4	333.9	405.1	594.6	823.7	432.8	294.9	349.7	954.2
ADM	15.2	20.7	54.7	7.5	27.3	12.1	58.7	44.6	85.3	33.9	3.1	2.7	19.5	15.9	29	10.1	22.3	25.7	3.7	6	22	58	54.6	39	30.5	48.1	43.8	53.3	18.6	58.3	24.1	26.2	95.2	8.9	8.3	39.4	39.7	11.8	46.6	79.4	86.9	55.3	15.8	23.5	6.6	4.5	3.7	27.4	68.6
CD40LG	64.1	125.7	315.6	1231.5	1023.1	539.7	222.5	137.8	234.7	244.8	217.8	192.5	147.2	180.4	439.5	368.2	233	206	337.2	273.2	401.4	414.1	313.3	251.2	92.7	143.6	145.4	470	408.1	557	29.9	37	33	318.8	247.4	304.8	176.2	382.3	326	406.9	271.4	224.9	207.9	310.3	467.1	626.4	372.8	698.3	325.3
GDF15	4	7.5	8.6	6.4	9.2	7.2	9.9	6.3	9.4	7.1	6.6	5.1	4.7	4.8	5.1	9.7	10	9.2	4.8	3.8	5.5	9	7.3	6.4	5.2	6.5	7	9.3	6.5	9.1	6.4	6.1	7.7	6.5	4.2	7.3	5.5	5.8	5.7	14.4	11.6	10.5	3.7	4.7	12.7	17.6	12.3	17.2	8.2
PLGF	24	54.6	50.3	38.5	37.6	47.9	48.8	27.5	51.2	22.8	34	27.6	18.5	25	25.3	43.5	52.5	41.6	28.3	25.7	23.4	52.7	45.7	45.7	28.8	47	46.4	47.3	43.3	52.5	49.9	53.5	59.3	36.2	24	31.1	24.1	56.9	44.1	47	48.4	33.1	23.9	35	58.4	51.7	33.5	37.4	60.6
SELE	8.2	19.8	17.5	24.5	20.8	28.5	13.9	7.4	14.4	9.3	17.4	11.3	5.6	5.8	6.4	6.3	5.9	5.2	15.6	10	8.6	12.2	10.5	8	4.2	7.4	5.9	12.1	11.3	12.1	4.2	4.7	5.2	10	6.9	7.1	7.4	13.8	10.5	18.7	18.7	11.9	9.9	12.2	22.1	65.8	36.1	34.7	22.8
EGF	116.6	295.3	464	828.3	799.3	781.9	146.7	128.7	202.2	203.1	192	180.2	121	167.4	336.9	579.7	373	298.7	308.2	330.6	529.1	352.1	322	321.6	82.7	146.3	160.6	384	388.6	345.1	24.6	22.8	31.3	289.3	189.6	287.5	182.7	496.4	253.6	359.9	266.1	204.7	151.5	241.2	396.9	420	206.5	489.5	253.4
TNFRSF11B	1021.7	1994.6	1787.1	978	1043.9	1333.9	1619.2	1261.5	2246.7	1019.1	1288	1181.8	659.5	929.7	969.7	1298.3	1405.8	1221.7	929.4	905	843.4	1105.3	1050.4	924.6	873.6	1410.7	1452.2	1908.5	1888.4	1699.2	1104.4	986.9	1380.8	1579.5	1138.5	1516.9	930.1	1902.8	1322.2	2467.9	2713.3	1841.2	900.9	1246.8	1791.2	2533.3	1602.9	2207.6	1502.7
IFNG	1.5	1.4	1.4	NA	1.6	1.7	3.1	NA	1.8	2.2	2.1	1.5	1.4	NA	1.5	1.4	1.8	1.5	2.4	NA	NA	1.4	1.5	1.4	NA	1.3	1.3	1.8	1.3	2.1	NA	1.4	NA	NA	NA	NA	1.9	1.9	1.7	1.5	1.4	1.5	1.6	1.6	1.7	1.7	1.7	1.7	2
IL1RN	91.9	121.9	114.3	82.1	99.3	109.6	74.2	67.1	95.8	24.9	27.8	26.5	19.2	25.6	27.1	98.2	124.1	116.5	60.8	65.6	69.9	105.5	110.3	102.8	72.5	102.5	103.3	100.3	94.7	93.2	30.1	25.2	38.9	32.6	23.7	36.2	12.4	20.2	15.9	31.4	34.6	23.2	102.1	133	147.4	51.2	30.3	48.4	122.3
IL6	35.4	75.4	69	20	20.3	26.9	12.3	8.1	14.8	6.9	10.9	9	8.3	11.2	11.3	16.1	16.5	11.9	9.4	9.4	8.2	28.6	26.3	21.7	4.7	7.7	7	44.7	44	41.9	7	6.4	7.9	14	10.9	13.3	9.6	20.1	14.1	14.8	14.3	9.9	5.6	7.2	11.6	29	17.3	22	11
CSTB	183.4	447	438.5	62.8	55.8	71.2	135.8	100.7	219.8	40.2	62	45.2	21.3	25.5	32.5	300.7	287.1	216.2	71.1	56	49.6	109.7	100.9	62.9	67.9	121.2	104.1	115.1	118.6	96.7	35.4	39.2	45.5	71.9	53.8	62.7	22.3	47.4	29.9	87.4	91.8	54.4	183	248.4	487.6	49	30.3	37.2	172.3
CCL2	529.5	1148.3	1052.2	1216	1257.3	1452.1	1203.9	1013.2	1896.4	747.2	975.8	806.1	498.3	672.3	718.4	734.8	700.1	531.5	1145	917.6	847.7	1287.6	1175.6	815.2	595.2	913.9	848.8	811.8	744.6	728.7	1372.1	1389.5	1594.9	1563.7	1146.9	1481.2	567	1003.2	687	730.5	710.8	536	794.7	1072.7	1635.7	1717.3	1208.3	1361.3	1126.4
KLK6	26.2	62.7	54.9	44.2	42.1	46.6	56.9	37.1	78.6	46.2	70.9	50.9	24.6	32.6	31.8	74.3	69.2	51.5	51	38.3	31.6	67.2	56	38.9	44.5	71.8	61.7	48.4	48.3	48.9	69.1	78.6	77.8	98.9	64.2	84.4	71.8	139.4	90.8	47.8	44.9	34.2	52.9	69.1	118.8	89.7	58.2	59.3	105.9
LGALS3	23	56.6	56.2	18	17.4	24.1	26.2	17.1	42.5	16.1	24.8	17.2	8.9	11	11.3	37.1	34.4	25.3	20.3	16.6	15.3	40.5	33.7	20.2	13.4	24.2	22.6	26.4	25.5	20.2	15.6	16.1	19.9	33.8	22	32.9	9.8	17.8	11.6	36.5	35.2	23.5	30.9	38.7	66.3	21.3	14.1	17.1	46.5
EPO	NA	NA	NA	2.1	2	2.5	1.8	NA	1.4	1.3	NA	NA	1.4	NA	1.5	2	1.6	NA	1.6	NA	NA	1.9	1.7	NA	1.4	1.3	1.3	NA	NA	NA	2.5	2.8	2.5	NA	NA	NA	2	1.3	1.7	1.3	1.6	1.4	NA	NA	NA	1.5	NA	NA	NA
TGFB1	11	18.1	48.7	39.9	65.4	35.4	25.2	19.1	30.8	22.2	8	7.8	20.2	21.5	38.3	22.2	27.8	22.6	9.6	13.6	21.7	32.7	30.9	27	15.8	22.5	22.8	43.6	11.9	31.3	7.7	7.3	17.8	15.2	10.7	28.6	17.1	13.4	18.2	33.3	24.6	20.3	29.1	34.9	17.9	20.9	13.8	47.8	31.3
KLK11	5.4	8.8	7.5	7.5	7.7	8.1	10.3	8.6	13	7.5	8.6	8.2	5.1	6.4	6.3	11.2	12.4	8.5	8.4	6.4	5.8	9.4	9	6.3	6.5	8.4	7.9	12.8	13.4	11.5	10.3	10.7	10.9	11.8	8.9	10.3	6.5	8	6.9	12.5	12.2	10.6	7.2	8.8	12.1	11.8	8.8	8.7	7.9
TEK	17.9	39.2	28.3	18.7	15.5	25	18.7	13.8	26.4	17.9	38.5	30	12.3	16.6	17	28.5	22.3	18	28.8	22.4	16.6	25.6	24.5	18.1	19.2	32.1	26.8	23.1	31.7	19.3	29.5	30.9	29.3	32.5	23	22.3	20.2	51.2	24.4	22.1	23	15.8	18.4	24.8	50.1	41.7	24.9	23.1	33.4
F3	3.8	6	5.2	3.7	4.4	5	4.6	4.3	6.7	5.1	6.4	5.7	3.7	4.5	4.6	5.1	5.5	4.2	4.3	4.1	3.2	5.1	4.7	3.4	3.7	5.4	4.9	7.1	7.5	6.1	6	5.6	6.6	5.9	4.1	5.2	3.6	5.1	4.1	6.4	7	5.1	3.9	5	6.9	5.6	3.4	4.6	5.3
TNFRSF1A	1003.7	1970.1	1752.1	1192.7	1348.8	1527.7	1465.4	1285.5	2066.3	1039.2	1337.3	1213	652.1	961.6	969.4	1665.4	1794.1	1337.3	1237.4	1122.4	940.9	1834	1690.2	1325	1198.4	1643.7	1561.8	1794.4	1883.9	1531.2	1618	1404.7	1785.1	1578.7	1063	1429.1	691.8	1142.7	896.1	1933.2	1988.4	1462.5	1244.6	1632.7	2284.7	1863.3	1155.9	1446.8	1482
PDGFB	153	475	743.9	568	501.2	498.8	133.3	118.2	288.8	150.1	155.1	123.9	113	137.2	315.9	424.1	278.2	221.6	235	178.4	270.1	411.3	367.9	205.5	93.2	189	171.9	217.4	199.3	161.9	41.1	46.3	84.8	249.3	166.9	275.1	166.5	319.1	206.7	310.7	272.9	154.8	264.5	330.6	589.7	422.8	213.9	436.4	346.8
CSF2	NA	NA	NA	NA	NA	NA	NA	NA	NA	NA	NA	NA	NA	NA	NA	NA	NA	NA	1.3	NA	NA	NA	NA	NA	NA	NA	NA	NA	NA	NA	NA	NA	NA	NA	NA	NA	NA	NA	NA	NA	NA	NA	NA	NA	NA	NA	NA	NA	NA
CSF1	60.8	92.7	86.2	59.8	68.2	78.2	57.5	57.8	77.6	50.5	58.8	58	35.5	44.7	48.8	83.5	80.7	64.8	57.7	50.6	46	70.7	71.8	52.2	47.1	65.3	56.2	64.7	68.6	54.6	65.7	60.8	71.2	57.3	46.3	50.6	44.2	54.8	45.4	72.4	75.8	56.4	53.4	68.3	93.6	91.9	59.1	71.1	83.8
CXCL11	78.2	196.4	212.1	165.9	148.6	178.9	32.8	29.2	63.8	30.5	39.6	31.9	18	23.1	33.2	67.8	44.6	33.5	33.1	21.5	21.1	52.4	46.4	29.9	12.4	21.9	17.8	26.3	26.7	19.1	10.5	12.5	13.6	31.1	21.6	27.9	39.5	65.7	40.1	10.3	9.9	6.8	35.8	47.8	79.3	56.2	37.6	45.1	54.5
IL12B	81.6	190.4	169.9	101.6	112.2	139.4	106.5	83.9	169.2	86.2	117.2	105.3	50	67.6	73.5	61.2	54.5	45.7	55.7	52.3	46.4	132.8	114.4	87	45.8	67.8	67.9	70	70.7	50.5	52.9	49.8	62.5	141	89.5	127.1	42.1	71.1	48.6	57.8	60.9	41.3	40.7	52.8	70.7	112.5	68	88.7	82.8
IL2	1.5	NA	NA	NA	NA	NA	2.2	NA	1.3	1.5	1.3	NA	1.9	NA	1.8	NA	NA	NA	1.5	NA	NA	NA	NA	NA	NA	NA	NA	NA	NA	NA	NA	NA	NA	NA	NA	NA	2.3	1.8	2	1.3	1.7	NA	NA	NA	1.4	NA	NA	NA	NA
IL7	2.4	3.5	4.1	5.8	6.2	6.6	3.2	2.3	2.8	2	2.2	2.3	2.1	2.1	2.8	3.8	2.6	2.2	2.8	2.6	2.8	4.3	3.7	3	1.6	2.1	1.8	2.4	2.2	2.3	1.6	1.7	1.6	3.3	2.5	2.8	3	3.8	3.3	2.5	2.6	1.7	2.3	2.9	3.9	5.1	3.5	4.7	3.1
KITLG	47.6	67.8	69.9	28.9	34.7	40	37	35.9	55.4	65.4	43.1	52.9	32	36.5	41.5	23.1	23.2	19.1	42.5	41.9	37.6	40.1	41.4	28.3	47.9	63.3	55.7	51.6	46.5	41.5	45.9	41.8	56.1	39.4	35.2	44.8	37	34.7	35.5	90.2	103.5	76	57.3	66.7	63	54.1	37.3	52.9	37.2
CXCL9	36.1	76.6	66.6	31.4	32.6	39.8	30.2	26.8	47.7	22	28.7	24.1	9.6	12.9	13.9	28.6	26	18.9	20.6	15.2	12.6	29.7	26.7	17.8	13.7	22	18.4	37.4	38.2	29.1	15.1	15.9	17	27.9	19.6	25	14.8	23	16.5	29.9	30.6	21.5	28.6	38.4	52.4	40.4	26.5	28.1	33.5
IL6R	42.7	90.9	99.3	66.3	64.1	77	45.4	33.6	72.1	51.8	71.3	49.9	41	59.5	65.9	34.1	31.7	21.5	52.5	40.2	45.8	65.5	47.5	33	44	66.5	62.3	43.1	38.2	29.1	39.5	44.8	51	58.7	39.6	47.5	57.7	88.1	63.4	56.7	53.7	36.4	38.6	47.7	85.8	74	43.9	52.7	49.9
TNFRSF1B	7.7	18.3	14.2	10.5	10	13.3	12.6	9.6	18.1	8.3	12.7	9.6	5.1	6.7	7.1	12.9	9.8	6.5	9.7	6.7	5	14.5	11.4	7.6	6.6	9.5	8.6	14	15.8	11.6	14	15.1	14.7	13.5	8.5	9.9	4.9	8.4	5.6	12.6	12.3	9.2	7.1	8.7	16.7	14.4	10.6	9.8	9.7
MMP3	1.2	1.3	NA	1.1	1.2	1.1	1.2	1.2	1.2	1.3	1.2	1.1	NA	1.1	1.2	1.5	1.2	NA	1.4	NA	NA	1.2	NA	NA	1.1	1.2	1.1	1.3	1.4	1.2	1.3	1.5	1.4	NA	NA	NA	NA	NA	NA	1.2	1.3	1.2	1.2	1.2	1.3	1.2	1.3	1.1	1.3
IL2RA	891	1287.9	1183.7	796	865.5	1048	651.5	630.5	989.8	801.5	883.8	871	547.8	666.8	735.5	919.6	857.4	712.4	772.9	683.3	625	1165.3	1149.7	904.3	673.6	920.8	862.8	938	977.6	781.8	1190.8	987.4	1288.9	1055.6	783.5	975.8	507.5	806.5	565.1	884.7	960.7	717.5	593.8	732.8	1012.6	1149.9	802.2	1026.1	852
TNFSF14	55.7	113.8	99.2	25.9	26.4	33.5	17.6	14.8	26.5	6.9	7.9	6.9	8.3	10.6	11.9	112.7	94	75.5	23	21	18.4	54.3	50	33.9	37.7	58.5	53.7	63.1	76.6	50.7	13	12.1	15.3	13.5	9.1	12.4	6.6	10	6.7	12.2	12.6	8.3	89.8	115.4	161.8	11.8	7.5	10.5	34.1
PRL	11.4	26.5	26.8	49	48.6	60.2	31.2	21.9	47.9	8.5	12.6	8.5	7.1	9	8	63.8	56.9	42.4	144.1	114.5	107	19.3	15.2	10.3	41.2	64.1	53.7	12.6	12.1	9.4	15.5	19.1	15.9	20	13.9	15.6	28	51.1	34.5	12.5	10.6	7.4	20.3	27.6	44.5	21	17.7	14.7	68.9
MPO	69.8	112.2	110.6	67.8	64.6	75.9	34.2	31.1	48.6	26.3	29.7	27.6	25.1	29.7	36.8	107.7	105.4	96.8	32.5	29.6	28.9	74.7	66.8	49	82.2	109.3	104.9	100.7	100.3	80.7	32.8	30.2	40.3	69.1	48	61.8	24.6	35.8	28.6	50.2	47.7	35.3	94.9	120.6	141.1	40	24.2	37.4	68.1
GH1	79.2	129.1	114	208.8	230.3	262.5	24.6	22.1	32.7	110.9	130.7	124.4	587.3	741.2	796.7	2116.5	2295.6	2012.6	10.4	6.9	7	355.5	301.1	239.5	196.4	251.5	230.9	31.8	33.5	25.7	248.6	244.3	270.2	2338.5	1945	2157	450	559.6	454	96.5	95.8	74.2	147.5	171.8	240.9	951.6	727.1	842.3	2047.8
FASLG	2.5	3.8	3.6	1.9	2.4	2.6	2.3	2.2	3	2.7	2.7	2.6	2.2	2.2	2.7	3	2.8	2.5	2.5	1.9	1.8	3.1	3	2.2	2.6	3.6	3.2	2.2	2.4	2	2.8	2.8	3.2	2.4	1.7	2.3	2.2	2.7	2.2	2.3	2.6	1.8	2.8	3.3	4.3	2.4	1.9	2.2	2.7
TNFSF13B	17.3	42.3	41.9	18.1	19.7	25.4	19.4	15.1	37	18.3	27.5	20.2	13.2	15.8	18.7	19.1	19	14.6	16.2	15.3	12.5	33.5	33.1	21.3	16.8	31	27.7	28	30.2	23.1	25.8	25.6	34.3	28.6	21.6	29.3	13.2	29.7	16.9	24.5	26.5	16	23.7	30.1	55.3	36.1	19.6	27	30.8
FAS	71.8	168.4	140.1	88.4	90.2	115.2	80.7	64.7	131.2	60.3	97.4	70.4	52.7	72.2	75.2	93.7	75.2	60.2	93.6	74.8	58.7	140.6	120.1	78.9	66.3	102.1	95	109.1	113.2	80.5	120	122.4	147.5	116.7	72.1	94.9	53.7	112.5	68	88	92.8	65.7	70.7	90.1	155.1	144.6	86.4	98.2	108
CCL19	361.5	725.5	824.2	310.5	407.8	408.4	126.4	105.5	216.3	77.3	82	72.1	62.1	79.2	98.9	132.5	127	108	129.4	109.2	120.3	214.4	186.1	114.4	98.1	138.9	131.8	235.2	171.4	171.2	207.7	198.5	261.1	246.9	171.4	242.4	52.6	81.6	65.5	187.3	188.7	121.5	127.4	166.4	207.7	300.4	188.7	276.9	269.6
ESR1	NA	NA	NA	NA	NA	NA	NA	NA	NA	NA	NA	NA	NA	NA	NA	NA	NA	NA	1.7	NA	NA	NA	NA	NA	NA	NA	NA	NA	NA	NA	NA	NA	NA	NA	NA	NA	NA	NA	NA	NA	NA	NA	NA	NA	NA	NA	NA	NA	NA
BSG	223.7	247.3	237.7	188.1	229.7	229.8	176	181.2	218.8	163.7	167.7	176.3	127.6	160.2	183.3	195.5	209.4	186	158.9	166.2	154.4	178.8	198.2	174.1	118.1	163.4	145.6	238.4	252.9	231	189.9	164.7	195.6	167.7	140.5	142.7	137.2	212.2	153.8	195	218.3	159.4	125.2	160.6	238.5	222.9	146.4	205.7	195
CA9	2.7	4.1	3.6	2.9	3.3	4.7	3.7	2.9	4	6.9	5.9	6.1	2.2	2	2.3	4	3.4	3.4	2.6	1.7	2	1.4	2.3	1.9	3.2	4.2	3.6	1.9	3.3	1.8	4	4.2	2.9	3.3	2.4	3.1	3.4	4.4	3.4	4.2	5.1	2.8	2.4	2.8	4.8	5.5	3.5	3.6	4
CXCL10	55.8	127.3	134.9	193.5	201.3	229.8	67.8	56.9	120.3	45.6	57.7	45.7	26.5	35.5	41.6	28.1	22.9	19.7	57.8	39.9	36.3	82.3	70.5	40.7	27.5	48.2	41	66.8	62.4	48	28	29.6	36.3	65	43.8	59.7	24.7	49.5	28.9	52.6	53.8	35.4	45.9	56	95.3	92.5	66.3	73.2	88.8
EPCAM	234.3	425.3	399.7	395.3	454.4	612.6	242.4	226.2	437.9	600.9	812.1	747	392.1	479.9	581.3	598	534.6	434.2	460.8	411.1	343.3	287.7	278.9	194.7	1014.3	1447.4	1317.6	1439.3	1568.3	1213.8	317	284.7	402.3	435	307.7	396.1	191.9	401.9	238.4	1130.1	1293.9	854.3	1116	1346.6	2018.4	344	216.1	296.3	428.7
ERBB2	51.3	101.4	96.1	58.1	64.2	92.3	62.9	54	105.9	51	76.9	64.4	35	44.3	52.5	78.5	76.5	64.6	70.7	69.6	51.9	78.1	82	56	52.1	88	74.2	98.5	107.2	73.5	72	55.5	86.6	75.3	51.8	62.6	51.7	114.9	69	85.4	102.8	56.1	66.3	89.9	144.9	109.6	61.9	94.1	90.3
ERBB3	133.6	206.5	189.8	114.4	126.1	153.1	132.7	118.8	158.9	129.5	146.2	141.5	91.8	119.7	135.5	161.7	190.1	144.9	142.6	117.7	99.1	151.1	143.3	108.8	118.6	160.9	138.1	160.8	167.5	141.2	141.1	127.5	151.9	156.4	117.7	129.8	120.4	173.2	146.7	156.6	175.5	113.4	132.9	169.9	257.8	179	111	141.4	201.6
ERBB4	49.1	104.3	87.6	66.5	74.6	91	53.8	49	78	67.3	93.6	85.4	36	49.2	51.1	68.5	64.6	46.6	63.4	54.6	39.8	105.8	101.8	59.3	53.7	79	61.4	96	105.7	75.6	94.1	82.5	98.1	100.7	69.3	83.6	55.9	103.8	73.4	97.6	97.8	65.2	64.7	88.9	134.3	131	78.7	89.2	112.9
HGF	29.7	68.2	70.3	39.5	40.1	53.1	26	21.7	48.3	13.9	20.1	17.2	14.3	18	23.1	45.2	41.4	32.6	26.9	21.9	19.3	53.5	51.6	33.7	36.1	68	56.3	39.9	42.9	31.9	24.6	22.7	32.2	36.6	26.1	35.6	12.5	26.2	14.9	35.2	39.5	23.6	44.5	55.9	96.8	60.4	33.5	46.9	37.1
KLK3	NA	NA	NA	NA	NA	NA	NA	NA	NA	NA	NA	NA	NA	NA	NA	NA	NA	NA	1.2	NA	NA	NA	NA	NA	NA	NA	NA	NA	NA	NA	NA	NA	NA	NA	NA	NA	NA	NA	NA	NA	NA	NA	NA	NA	NA	NA	NA	NA	NA
MYD88	3.5	6.1	10.4	11.6	17.9	11.9	8.1	4.4	8.9	4.2	2.3	2.1	4.4	3.1	5.3	8	6.4	7	5.3	4.6	5.7	11	11.3	8	4.1	6	5.8	5.4	4.1	5.2	1.2	2	2.1	3.3	3.6	3.5	4.3	5.1	4.7	5.5	4.8	3.5	11.4	16.1	9.5	5.1	4.2	8.4	11.7
MIA	5.3	12.1	11.8	5.6	6.2	7.4	9	6.7	12.9	8.4	11.6	8	6.3	7.3	8	9.2	8.2	6.4	7.8	5.5	5.7	10.9	9	6.6	9.5	14.8	14	8.5	7.6	6.3	8.9	8.6	12	10.5	6.2	10	6.3	11.1	7.9	15.6	15.7	11.9	11.2	13.3	20.6	8.7	5.7	7.3	10.2
CCL24	119.7	250.6	205.9	135.3	95.6	161.6	187.2	166.2	261.8	95	179.2	154.9	59	98.7	92.9	211.5	168.7	118	217.4	159.3	91.9	183.8	175.6	129.5	144.2	205.2	185.3	211.5	335.9	171.9	134.3	139.3	102.7	495.4	448.1	356.7	78.4	212.6	106.2	199.7	203.7	154.7	228.1	274.6	541	341	239.1	178.4	64.2
MDK	17.2	35.2	53	67.5	55.4	59.2	16.5	16	28.8	18	22.6	18.5	13.9	17.6	27.6	35.5	25.3	18.2	20.4	14.1	14	29.2	26.8	15.8	18.2	31.1	23.9	17.7	18.2	14.9	13	14.5	14.2	31.4	24.4	26.6	13.8	29.1	16.8	29.6	27.6	17.4	19.9	26.2	45.4	43.4	24.9	35.3	22.5
PLAUR	223.5	288.8	317.8	131.7	228	160.1	204.2	200.7	261.7	134.1	76	76.9	102.9	107.3	148.4	232.6	257.6	250.9	73.8	76.2	120.5	255.7	266	211.3	225.8	293.7	267.9	259	155.5	220.1	133.6	120.1	205.2	134.7	105.3	173.2	93.8	94.9	87.9	201.8	213.8	159.7	258.6	312.1	272.4	156.1	95.3	210.1	218
CXCL5	96.1	238	402.9	421.5	489.2	478.3	237.7	211.5	350.7	162.5	151.3	150.4	70.9	107.3	207.5	190.5	76.3	58.5	375.3	418.9	449.1	160.2	151.7	133.9	60.7	108.5	101.1	423	420.2	327.5	20.1	18.4	24.5	585.5	440	598.7	140.6	300.8	202.5	423.3	408	291.7	108.8	160.5	244.1	540.5	310.2	512.4	117.1
CTSD	6.4	14.5	15.6	23.7	20.2	24.4	9.5	6.9	16.3	6.5	9.2	6.7	4.4	5.6	7	20.1	15.5	11.8	12.7	8.8	8	13.2	11.2	6.6	5.2	9.3	7.6	18.8	20.9	14.2	7.9	9.3	9.3	11.2	8.4	9.8	6	12.7	7.5	14	14.1	9.2	9.3	11.8	22.1	52.4	33.3	40.8	10.5
BTC	NA	NA	NA	NA	NA	NA	NA	1.1	NA	NA	NA	NA	NA	NA	NA	NA	NA	NA	1.3	NA	NA	NA	NA	NA	NA	NA	NA	NA	NA	NA	NA	NA	NA	NA	NA	NA	NA	NA	NA	1.6	1.6	1.4	NA	NA	NA	NA	NA	NA	NA
EREG	5.3	9.2	9.7	2.5	2.3	2.5	1.4	1.2	NA	NA	NA	NA	1.2	NA	1.5	3.7	3	2.6	1.6	NA	NA	1.7	1.7	NA	NA	1.2	NA	4	4	3	NA	NA	NA	NA	NA	NA	1.4	1.2	NA	NA	1.6	NA	3.2	3.9	5.6	1.5	1.4	1.5	1.9
FLT3LG	128.7	250.9	218.6	126.4	128.1	142.4	131	106.4	182.3	125.7	166	144.9	87.5	123.3	123.4	203.7	184	148.9	200.4	150.2	122.7	170.8	161.7	117.5	100.4	137.3	121.9	264.3	280.3	230.8	143.5	148.9	146.4	180	130.9	157.6	118.5	192.1	135.4	267.7	249.9	199.5	110.2	136.7	209.5	193.8	135	136.4	280.3
KDR	7.9	14.7	13.4	9.5	10.5	11.9	11.1	10.1	15.8	9.5	12.2	11.1	7.2	9.6	10.2	15.8	15.5	12.1	11.1	9.4	7.3	12.9	12.8	9.1	8.5	12.3	10.1	13.7	14.7	11.5	11.6	10.5	12.1	13.2	9.9	11.7	11.1	17.7	12.3	10.8	11.5	8.4	11.8	15.1	22.1	13.8	8.9	10.6	16.4
CCL21	143.4	228.2	213.5	197.8	246.9	257.7	112	115.9	186.8	97.4	102.3	100.3	106	130.1	138.2	128	116.3	99.2	122.5	117.4	109.4	136.7	133.3	96.6	128.6	186.6	161.5	192.5	182.1	161.1	154.1	124.4	178.5	189.4	144	206.4	102.6	140	103.9	187.4	200.6	148.7	153.9	186	203.7	218.6	141.5	194.1	119.4
CASP3	2850.8	7956.6	12313.8	12319.3	14095	15349.3	2604.8	1927.3	4486.4	2707.4	3391.4	2776.8	1615.1	2286	4298.7	6727.5	3866.4	2898.2	6622.4	5640	6103.2	6209.4	5510.8	3582	1318.7	2707.7	2352.9	2225.1	2050.6	1711.5	336.8	355.5	444	6696.1	3852.6	4717.4	2533.4	6113.2	3390.3	4615.1	3742.3	2537.3	4256.2	6032	10412.7	9757.1	4912.5	7728.4	3797.3
CD69	739.7	1475.8	2007.5	2035.3	2261.8	2584.9	548.2	563.5	935.8	727.3	745.8	807	507.8	666.7	1119.7	1554.5	1085	848.8	1127.3	1133.5	1240.4	1115.7	1025.9	821	345.1	601.5	578.1	1077.7	1049.4	829.3	148	122.8	188.7	1249	742.7	1044.6	768.9	1629	984	1016.5	922.8	630.4	682.5	956.7	1512.8	1813.8	1023.2	1673.2	577.8
TNFRSF4	3.3	4.7	3.9	2.7	2.7	3.3	3.4	2.4	3	2.7	2.5	2.6	2.5	1.9	2.4	2.4	2.1	1.8	2.4	1.9	1.9	3.8	3	2.1	1.5	1.8	1.8	4.3	4.1	3.2	4.3	3.6	3.7	3.2	1.9	2.7	2.1	1.9	2	3.9	3.6	3.1	2.2	2.1	2.9	3.7	2.1	2.6	1.8
ACP5	15.3	38.1	28.1	14.4	16.2	20.5	22.8	15.8	25.8	15.5	31.3	21.9	10	14.8	9.6	23.8	20.3	15	19.9	18.5	14.6	28	18.3	16.4	18.5	27	23.8	20.3	19.3	12.7	19.7	17.1	22	28.6	14.7	20.7	16.8	23.2	19.8	28.1	20.9	17.2	23	26.7	43.1	27.4	16.6	14.4	23.1
TNFSF8	3.4	3.3	2.8	2.1	2.6	2.2	2.5	2.9	2.6	2.3	1.5	1.6	2.3	2.8	2.6	2.6	5.2	2.9	2.5	2.6	2.3	3.3	3.6	3	3.2	3.4	3	3.3	2.8	3.1	2.4	2.1	2.4	2.5	2.1	2.4	2.1	1.5	2	1.9	2	1.8	3.5	4	3.4	2.2	1.8	2.5	1.9
REG4	2.4	3.5	3.1	2.6	2.9	2.8	3.6	3	4	3.4	3.6	2.9	2.9	3.3	3.1	4.8	4	3.1	3.2	2.3	2.1	2.9	2.4	2	3.3	4.2	3.9	6.4	6	5.7	3	3.4	2.9	4.8	3.1	4.1	3	3.4	2.8	4.8	4.1	3.7	3.3	3.9	5	5.2	4.2	3.9	3.2
TGFA	9.6	17.2	15.6	6.2	7.6	8.1	8.9	9.1	13.4	4.4	5.3	5.1	4.6	4.9	4.7	19.4	16.9	12.7	10.9	8.7	6.8	15.2	14	10.2	20.5	26.8	24.1	11.3	11.6	9.2	8.1	9.6	8	10.7	9.2	8.8	3.7	3.7	3	6.3	5.8	4.8	20.9	24.3	40.7	10.7	7.3	6.8	16.7
AREG	7.3	14.8	10.7	5.1	4.3	5.8	5.3	3.7	5.3	2.9	4.8	3.5	3.8	4.4	4.3	10.6	7.9	6.4	5.3	3.5	2.6	8.7	7.4	4.7	5.1	7.5	6.6	10.1	15.8	8.5	5	6	3.6	3.1	2.8	2.8	3.8	6.1	3.3	4.8	4.5	4.6	4.3	5.2	10.5	10.2	6.9	5.5	8.7
HBEGF	35.5	59.6	60.4	30.3	34.8	34.9	22.3	19.2	31	14	13.6	12.9	8.9	10.6	14	38.1	37.4	29.1	18.1	16.7	16.8	39.8	40.7	29.5	12	17.6	15.6	30.4	27.9	24.3	18.7	16.4	22.9	19.3	13.7	17.9	9.3	14.4	10.7	22.3	21.4	14.8	19.8	25.5	33.9	29	17.2	29.4	40.1
MICA	5.7	7.6	7	NA	NA	1.3	7.5	6.2	9.1	11.5	11.2	10.9	3.7	3.8	3.8	2.1	2.2	1.7	6.6	5.9	5.3	6.6	5.6	4.5	NA	NA	NA	4.3	4.3	4.2	4	3.8	3.7	4.3	3.4	3.2	5	5.9	5.1	5.3	6.1	4.7	8.4	10.9	13.7	NA	NA	NA	8.7
IL4	NA	NA	1.8	1.4	NA	1.4	2.1	NA	NA	NA	NA	NA	1.9	NA	1.7	NA	NA	NA	1.4	NA	NA	NA	1.5	NA	NA	NA	NA	NA	NA	NA	NA	NA	NA	NA	NA	NA	2	2.5	2.1	NA	1.7	NA	NA	NA	1.6	NA	NA	NA	NA
FIGF	78.2	143.6	106	111.8	126.3	159.1	98.1	95.4	159.1	151.9	157.4	162.1	88.4	170.8	130.2	247.4	259.9	188.1	95	119.7	101.6	197.6	201.4	169.1	138.7	207	216.4	159.5	171.8	140.2	181.6	158.5	192.2	131.6	102.6	137.3	106.8	205.8	200.9	185.1	210.2	149	139.9	178.1	264.6	124.4	77.2	115.4	192.3
WFDC2	1.5	1.7	1.6	1.3	1.5	1.8	1.4	1.4	1.9	1.3	1.4	1.5	NA	1.3	1.4	1.3	1.5	1.3	NA	1.3	1.2	1.5	1.7	1.4	1.3	1.9	1.7	1.8	1.9	1.5	1.5	1.2	1.6	1.6	1.4	1.4	1.2	1.8	1.4	1.9	2.4	1.4	1.3	1.7	2.1	1.5	NA	1.5	1.5
CXCL13	190.4	432	455.1	157.1	141.6	173.2	104.6	79.4	168.2	108.2	134.6	124.8	84.2	117.1	142.5	1187.7	1360.4	1188.5	77.6	73.1	66.1	231.4	208.2	147	98.8	170.9	143	102.5	115.2	84.1	133.8	132.5	162.6	148.2	101.4	122.9	45.3	100.4	63.8	86.6	87.4	53.7	232.7	321.7	566.8	142.3	83.1	114.3	286.9
EGFR	11.8	32.4	28	12.2	12.1	17.1	14.9	10.6	29.1	14.3	25.8	17.8	9.8	14	13.9	28.9	22.7	18	18.9	13.3	9.6	27.3	24.6	14.8	13.7	24.7	22.7	17.6	19	14.1	21.9	23.7	26.1	31	21.1	25.4	17	42.4	21.5	20.5	20.2	12.5	19.3	24.5	45.4	23.2	14.2	13.9	32.3
MET	184.2	207.5	192	156.5	203.2	218.1	227.4	198	203.5	206.6	177.9	207	152.8	180.8	194.2	199.3	259.7	271.3	160.3	168.6	151.3	191.4	198.3	229.8	168.6	200.5	185.8	192.6	193.2	220.7	178.4	148.5	185.3	203	167.3	175.1	175.2	224.7	223.5	207.5	239.5	172.1	164.3	212.5	246.6	223	151.3	203.3	272.9
THPO	5.2	6.1	6.7	6.8	8.5	7.3	7.1	4.5	6.5	7.2	5.8	5.3	3.9	4.6	5.3	6	6.8	5.4	4.1	4	3.9	4.2	4.3	5	4.5	5.4	3.9	6.6	5	7.6	3.4	5.6	3.9	5.5	5.3	5	5.7	7.1	8	6.9	7	5	5	7.6	8	5.2	5.2	6.4	8.4
FABP4	21.3	33.4	29.9	34.2	38.4	49.9	61	41.4	72.4	33	44.9	30.1	7	6.1	7	19.4	16.6	14.6	39.4	30	23.8	56.8	45.3	43.1	10.2	17.2	15.4	87.4	74.1	90.9	20.7	24.9	23.4	29.6	20	23	11	20.2	15.2	45.2	42.6	27.9	14.6	21.7	31.7	26	17.6	16.9	18
CEACAM5	2	2.1	1.6	NA	1.6	1.6	2.8	1.5	1.6	1.5	NA	NA	1.5	NA	1.4	1.7	2.5	1.7	1.5	NA	NA	1.6	1.6	1.6	1.6	1.4	1.4	2.4	2.4	2.3	NA	1.4	1.3	1.9	NA	1.3	2.5	2.5	2.4	2.6	2.3	2.1	2.5	2.5	3.2	3.5	3.1	2.8	1.9
TNF	1.8	NA	1.9	NA	NA	2.2	1.7	NA	NA	NA	NA	NA	1.8	NA	NA	NA	NA	NA	NA	NA	NA	NA	NA	NA	NA	1.8	NA	NA	NA	NA	NA	2.1	NA	NA	NA	NA	NA	2.4	NA	NA	NA	NA	NA	NA	NA	NA	NA	NA	1.9
CA242	NA	NA	NA	NA	NA	NA	NA	NA	NA	NA	NA	NA	NA	NA	NA	NA	17.3	NA	NA	NA	NA	NA	NA	NA	NA	NA	NA	NA	NA	NA	NA	NA	NA	NA	NA	NA	NA	NA	NA	NA	NA	NA	NA	NA	NA	NA	NA	NA	NA
MUC16	1.4	1.4	1.3	NA	NA	NA	1.5	NA	NA	NA	NA	NA	9.7	10.3	10.9	NA	7.8	NA	NA	NA	NA	1.4	1.5	1.4	2.1	2.5	2.3	NA	NA	1.4	NA	NA	NA	NA	NA	NA	1.4	1.9	1.6	NA	NA	NA	NA	NA	1.8	NA	NA	NA	1.6
PRSS8	17.2	25.3	22.3	16.5	16.8	21	27.9	22.8	29.6	12.2	14.4	13.9	8.6	11.1	10.2	23.8	25	24.3	18.9	18.5	16.2	20	19.5	18.4	10.3	14	13.8	28.6	27.8	29.4	15.8	14.1	15.2	16	12	14	11.2	21	15.3	17.9	19.3	15	17.4	23	32.7	21.2	13.8	16.2	26.9
FST	17.7	38.8	49.3	10.5	9.6	12.2	19.1	12.4	21.3	8	12.5	9.8	8.3	9.7	13.7	30.5	31	31.4	15.9	14.2	10.8	15.8	18.9	13.7	12.2	18	20.2	21.5	21.5	24.5	32.9	25.3	29	25.1	16.3	17.9	12.8	24.7	17	17.6	20.2	13.9	9.4	13.1	18.6	19.3	11.4	15.1	40
PECAM1	7.7	14.1	30.5	27.4	46.2	18.8	19.7	14.7	24	24.3	13	9.3	10.6	7.4	24.7	13	14.8	15.3	12.5	9.7	19.2	32.9	34.2	14.1	12.1	24.9	20.7	18.5	13.2	25.1	10.3	12.7	11.6	16	11.7	15.1	11.4	26.4	21.8	32.1	29.5	26.5	18.4	23.6	36.7	32.1	15.1	36.2	37.9
IL17RB	2.1	2.6	2.6	2.2	2.6	2.8	3.8	2.4	3.2	3.1	2.9	2.7	2.6	2.8	2.8	3.4	4.3	4.3	2.5	1.9	1.7	3.5	3.5	4	3.1	4.3	3.7	1.5	1.4	1.7	3.1	3.4	3.9	4.2	3.4	3.8	3.3	5.6	4.5	2.8	3.5	2.4	2.8	3.5	3.9	3.3	2.6	2.7	5.4
FOLR1	2.3	3.2	2.8	2.1	2.5	2.7	3.5	2.7	3.5	2.4	2.6	2.5	1.7	1.9	2.2	2.9	3	2.9	2.8	2.3	1.8	2.9	2.7	2.8	2	2.6	2.5	3.3	3.3	3.7	3.1	3.4	3.2	3	2.4	2.4	2.2	3.8	2.9	3.5	3.7	2.6	2	2.6	3.3	3.3	2.8	2.5	4.7
[truncated: 11 more columns]
